# Supplementary material for: Influence of H7N9 virus infection and associated treatment on human gut microbiota
Source: Sci Rep. 2015 Oct 22;5:14771. doi: 10.1038/srep14771 (PMC4614822; doi:10.1038/srep14771)
Supplement: Supplementary Tables [file srep14771-s4.xls]

## Sheet: Table Legend
Table S1	Phenotype information of all H7N9 virus infected patients (25)
Table S2	Phenotype information of 31 healthy controls (selected from Qin J et al, Nature, 2012)
Table S3	Data Production of 55 samples from 25 H7N9 virus infected patients.
Table S4	Reference genomes downloaded from the NCBI and HMP database (version 20120810).
Table S5	Shannon index of the samples from the selected patients
Tables S6	MGS annotation information
Tables S7	Relative abundance of 117 antibiotic resistance gene types in 57 samples.

## Sheet: Table List
Supplementary information
Title: Influence of H7N9 virus infection and associated treatment on human gut microbiota
Running title: H7N9 influence on human gut microbiota
	Nan Qin1,2*†, Beiwen Zheng1,2*, Jian Yao1,2*, Lihua Guo1, Jian Zuo1, Lingjiao Wu1, Jiawei Zhou1,2, Lin Liu1,2, Jing Guo1, Shujun Ni1, Ang Li1, Yixin Zhu1,2, Weifeng Liang1,2, Yonghong Xiao1,2, S. Dusko Ehrlich3,4, LanJuan Li1,2†
	1State Key Laboratory for Diagnosis and Treatment of Infectious Diseases, the First Affiliated College of Medicine, Zhejiang University, 310003 Hangzhou,China; 2Collaborative Innovation Center for Diagnosis and Treatment of Infectious Diseases, Zhejiang University, 310003 Hangzhou, China and 3Metagenopolis, Institut National de la Recherche Agronomique, 78350, Jouy en Josas, France; 4King’s Colle…
Table list
Table S1: Patients characteristics
Table S2: Phenotype information of 31 healthy controls
Table S3: Data Production of 93 samples from 26 H7N9 virus infected patients
Table S4: Reference genomes downloaded from the NCBI and HMP database (version 20120810)
Table S5: Shannon index of the samples from the selected patients.
Table S6: MGS annotation.

## Sheet: Table S1
Table S1	Patients characteristics
Patient	Age	Sex	Length of	Antibiotic	Antiviral	Probiotics	Hormonal Therapy	TPF-D given	H7N9 detection in stool samples	ECMO	ALSS	Weight	Height	BMI	Outcomes
No.			Hospital	treatment	treatment	given				treatment	treatment	(kg)	( cm)
No.			Stay
			(days)
1	79	M	36	Piperacillin-	Oseltamivir	Clostridium tablets,	Dexamethasone	Yes	Negative	No	No	65	155	27.1	Inpatient
				sulbactam,		Bacillus licheniformis capsules
				imipenem-
				cilastatin,
2	55	F	13	Piperacillin-	Oseltamivir	Clostridium tablets	No	No	Negative	No	No	70	159	27.7	Outpatient
				sulbactam, piperacillin-
				tazobactam
3	68	M	36	Piperacillin-	Oseltamivir	Clostridium tablets	No	Yes	Negative	No	No	68	172	23	Outpatient
				tazobactam,
				vancomycin,
				imipenem-
				cilastatin,
4	38	M	20	Vancomycin,	Oseltamivir	Clostridium tablets	No	Yes	Negative	Yes	Yes	61	164	22.7	Outpatient
				piperacillin-
				tazobactam,
5	43	M	15	None	Oseltamivir	Clostridium tablets	No	No	Positive	No	No	61	162	23.2	Outpatient
6	57	M	12	None	Oseltamivir	Clostridium tablets	Sou-Medrol	No	Negative	No	No	61	180	18.8	Outpatient
7	75	M	38	Sulbactam-	Oseltamivir	Clostridium tablets	Sou-Medrol	No	Positive	No	No	61	164	22.7	Inpatient
				cefoperazone,
				moxifloxacin,
				piperacillin-
				tazobactam
8	66	M	40	Piperacillin-	Oseltamivir	Clostridium tablets	Dexamethasone,	Yes	Negative	No	No	86	170	29.8	Inpatient
				tazobactam,			methylprednisolone
				imipenem-
				cilastatin,
				sulbactam-
				cefoperazone
9	80	F	24	Fluconazole,	Oseltamivir	Clostridium tablets	Sou-Medrol	No	Positive	No	No	54	160	21.1	Outpatient
				piperacillin-
				tazobactam,
10	59	F	13	None	Oseltamivir	Clostridium tablets, B. Subtilis and E. Faecium enteric coated capsules	Sou-Medrol	No	Negative	No	No	65	160	25.4	Outpatient
11	55	M	12	None	Oseltamivir	B. Subtilis and E. Faecium enteric coated capsules	Sou-Medrol	No	Negative	No	No	63	172	21.3	Outpatient
12	58	M	28	Piperacillin-	Oseltamivir	none	Sou-Medrol	No	Positive	No	No	70	173	23.4	Outpatient
				sulbactam
13	65	M	17	None	Oseltamivir	Clostridium tablets	No	No	Negative	No	No	70	175	22.9	Outpatient
14	63	M	18	Fluconazole,	Oseltamivir	Clostridium tablets	No	No	Negative	No	No	74	175	24.2	Outpatient
				piperacillin-
				tazobactam,
				moxifloxacin
15	30	M	18	Piperacillin-	Oseltamivir	Clostridium tablets, B. Subtilis and E. Faecium enteric coated capsules	No	No	Negative	No	No	75	170	26	Outpatient
				tazobactam,
				moxifloxacin
16	48	M	9	Moxifloxacin	Oseltamivir	Clostridium tablets	No	No	Negative	No	No	75	170	26	Outpatient
17	38	M	13	Moxifloxacin	Oseltamivir	Clostridium tablets	No	No	Negative	No	No	67	170	23.2	Outpatient
18	33	F	11	Moxifloxacin	Oseltamivir	Clostridium tablets	Sou-Medrol	No	Negative	No	No	50	155	20.8	Outpatient
19	67	M	26	Moxifloxacin,	Oseltamivir	Clostridium tablets	Dexamethasone	Yes	Negative	No	Yes	75	168	26	Died
				Vancomycin, piperacillin-
				tazobactam
20	73	F	34	Moxifloxacin,	Oseltamivir	Clostridium tablets	No	Yes	Negative	No	No	60	156	24.7	Died
				vancomycin, piperacillin-
				tazobactam, sulbactamandcefoperazone,
				tigecycline
21	75	M	37	Moxifloxacin,	Oseltamivir	Clostridium tablets	No	Yes	Negative	No	No	71	168	25.3	Inpatient
				Vancomycin, piperacillin-
				Tazobactam, sulbactamandcefoperazone
22	68	F	18	None	Oseltamivir	Clostridium tablets	No	No	Negative	No	No	65	159	25.7	Outpatient
23	41	M	6	None	Oseltamivir	Clostridium tablets	No	No	Negative	No	No	60	176	19.4	Outpatient
24	37	F	10	None	Oseltamivir	Clostridium tablets	No	No	Negative	No	No	70	160	27.3	Outpatient
25	80	F	19	Moxifloxacin, vancomycin, tigecycline, piperacillin-tazobactam, sulbactam-cefoperazone,	Oseltamivir	Clostridium tablets	No	No	Negative	No	No	60	163	22.6	Outpatient
26	39	M	11	None	Oseltamivir	Clostridium tablets	No	No	Negative	No	No	58	170	20.1	Outpatient
TPF-D: Enteral Nutritional Emulsiion	ALSS: Artificial Liver support system

## Sheet: Table S2
Sample ID	Gender	Age	Height (cm)	Weight (kg)	BMI (kg/m2)	Diabetic (Y or N)	FBG (mmol/L)	SBP (mm Hg)	DBP (mm Hg)	FINS (mU/L)	FCP (ng/ml)	HBALC (%)	TG (mmol/L)	TCHO (mmol/L)	HDL (mmol/L)	LDL (mmol/L)	Enterotypes (based on genus level)	Enterotypes (based on species level)
CON-007	female	55	158	64	25.64	N	5.9	137	75	-	-	5.3	1.3	5.67	0.75	4.02	2	1
CON-019	male	48	166	70	25.4	N	6.3	128	72	-	-	5.3	1.22	6.38	1.15	4.16	2	1
CON-029	male	54	157	66	26.78	N	4.33	210	121	4.15	-	5.4	0.87	5.74	1.28	4.55	3	1
CON-031	male	56	168	78	27.64	N	4.72	-	-	-	-	5.1	-	-	-	-	3	1
CON-045	female	54	150	50	22.22	N	4.67	110	70	-	-	5.4	0.88	5.84	1.58	2.88	2	1
CON-049	female	58	155	53	22.06	N	4.95	126	75	-	-	5.1	0.73	4.09	1.46	1.89	3	1
CON-051	female	61	155	57	23.73	N	7.15	130	80	-	-	5.2	1.55	5.08	1.11	2.93	3	1
CON-054	female	52	158	62	24.84	N	6	-	-	-	-	5.4	1.36	4.9	0.84	2.96	2	1
CON-055	female	56	155	50	20.81	N	5.06	110	70	-	-	5.3	0.45	5.88	1.92	3.26	2	1
CON-056	female	50	155	44	18.31	N	4.67	110	60	-	-	5.2	0.52	5.27	1.59	2.81	2	1
CON-061	female	48	147	52	24.06	N	4.57	112	70	4.75	-	5.5	5.02	3.64	0.78	1.06	3	1
CON-071	female	64	156	60.5	24.86	N	5.32	107	63	9.62	-	5.6	1.5	4.32	1.05	3.04	3	1
CON-081	male	52	165	65	23.88	N	8.97	-	-	-	-	4.7	-	-	-	-	2	1
CON-082	male	53	160	63	24.61	N	4.46	123	67	-	-	5.5	1.88	4.58	0.97	2.89	3	1
CON-083	male	60	177	70	22.34	N	5.99	-	-	-	-	5	2.88	5.74	0.94	3.68	2	1
CON-084	male	69	170	60	20.76	N	5.66	125	68	-	-	5.1	0.93	5.25	1.28	3.22	3	1
CON-086	male	67	167	67	24.02	N	5.29	124	90	-	-	4.8	1.02	4.67	1.1	3.03	2	1
CON-088	male	56	165	65	23.88	N	4.73	-	-	-	-	6	0.79	5.47	1.31	3.93	2	1
CON-089	male	55	175	66	21.55	N	6.73	120	80	-	-	5.7	0.94	5.6	1.2	3.89	2	1
CON-091	male	50	160	62	24.22	N	5.45	120	80	-	-	5.1	0.87	4.92	1.11	3.07	3	1
CON-092	male	70	163	65	24.46	N	5.95	132	80	-	-	5.5	0.58	4.77		3.29
CON-095	male	54	170	67.5	23.36	N	4.94	118	78	-	-	4.9	1.53	5.93	1.09	3.82	2	1
CON-096	male	59	164	55	20.45	N	4.26	120	90	-	-	4.8	1.11	6.13	1.28	4.12
CON-097	male	57	178	78	24.62	N	5.19	109	66	-	-	5.6	3.36	7.01	1.22	3.86	2	1
CON-098	male	62	162	61.5	23.43	N	5.22	120	80	-	-	5.5	1.73	3.62	0.68	1.71	2	1
CON-099	male	55	170	67.5	23.36	N	4.82	115	64	-	-	5.1	1.29	5.56	1.71	3.36	3	1
CON-104	male	55	160	63	24.61	N	4.32	116	69	8.24	-	6.1	2.58	4.99	0.9	3.37	3	1
CON-105	male	52	150	50	22.22	N	4.08	112	62	3.95	-	5.4	1.86	3.71	0.66	2.37	3	1
NLF015	female	59	155	46	19.15	N	4.66	120	70	5.23	-	6	1.44	4.94	1.02	3.31	2	1
NOM002	male	68	155	68	28.3	N	5.7	135	85	16.88	-	5.1	1.03	6.01	1.21	3.46
NOM007	male	72	172	70	23.66	N	5.62	160	100	14.48	-	5.6	2	5.04	0.96	3.33	3	1

## Sheet: Table S3
	Data production								Enterotypes (based on genus level)	Enterotypes (based on species level)
Patient No.	Sample ID	Insert size (bp)	Read length (bp)	# of reads	Raw data (Gb)	Human DNA (%)	# of high quality reads	High quality data (Gb)			Sampling Date		Shannon Index
1	VA1	378	100	5975886	0.597589	0.0001392	5089257	0.508926	1	1	April 13th	Day 1	1.91729
1	VA2	396	100	6472112	0.647211	0.000719	5574520	0.557452	1	1	April 14th	Day 2	1.22019
1	VA3	443	100	44719752	4.47198	0.469779	37548143	3.75481	2	1	April 15th	Day 3	1.39732
1	VA4	418	100	36312324	3.63123	8.24e-05	29983209	2.99832	1	1	April 16th	Day 4	2.06897
1	VA5	493	100	22087118	2.20871	0.0051996	19078323	1.90783	3	1	April 19th	Day 7	2.81325
1	VA6	441	100	52180064	5.21801	0.0138932	42252307	4.22523	3	2	April 20th	Day 8	1.48662
1	VA8(HF33)										April 26th	Day 14	1.61265
1	VA9(HF34)										April 30th	Day 18	2.07636
2	VB1	386	100	40935300	4.09353	0.0011728	35291067	3.52911	3	2	April 17th	Day 1	2.49793
2	VB2	453	100	25118698	2.51187	0.0005464	21550809	2.15508	1	2	April 18th	Day 2	3.01413
2	VB3	457	100	35061056	3.50611	0.0008744	30361094	3.03611	1	2	April 19th	Day 3	3.38578
2	VB4	435	100	50456978	5.0457	0.000831	28940485	2.89405	3	2	April 20th	Day 4	2.97177
2	VB5	357	100	11909474	1.19095	0.0029844	9848775	0.984877	1	1	April 23th	Day 7	2.6348
2	VB6	423	100	28563596	2.85636	0.0018932	25218043	2.5218	1	1	April 24th	Day 8	3.27534
2	VB8(HF21)										April 26th	Day 10	2.38891
2	VB9(HF22)										April 27th	Day 11	1.96369
3	VC1	467	100	28888584	2.88886	8.96e-05	19958273	1.99583	2	1	April 15th	Day 1	1.56266
3	VC2	482	100	78326644	7.83266	0.0001574	67861712	6.78617	3	2	April 17th	Day 3	1.59303
3	VC3	393	100	9045028	0.904503	0.0012766	7720528	0.772053	1	2	April 19th	Day 5	1.30276
3	VC4	475	100	24639250	2.46393	0.0025844	20088602	2.00886	3	2	April 23th	Day 9	3.21151
3	VC5(HF23)										April 26th	Day 12	1.16061
4	VD1	467	100	27522180	2.75222	0.0005556	23339540	2.33395	1	1	April 16th	Day 1	2.6308
4	VD2	461	100	29280106	2.92801	0.0010898	24095201	2.40952	2	1	April 21th	Day 5	3.5016
4	VD3	425	100	42791920	4.27919	0.0014976	36310057	3.63101	2	1	April 22th	Day 6	3.20272
4	VD4	398	100	34342836	3.43428	0.465632	29786976	2.9787	3	1	April 23th	Day 7	2.61257
4	VD5(HF9)										April 24th	Day 8	3.22722
4	VD6(HF10)										April 25th	Day 9	3.26356
4	VD7(HF11)										April 26th	Day 10	2.30547
4	VD8(HF12)										April 27th	Day 11	2.59721
5	VE1	377	100	12934072	1.29341	0.00101	10254517	1.02545	1	2	April 15th	Day 1	3.47249
5	VE2	528	100	48533970	4.8534	9.08e-05	41357913	4.13579	1	1	April 17th	Day 3	0.45866
5	VE3	446	100	25147276	2.51473	0.0018948	21778542	2.17785	2	2	April 18th	Day 4	2.66463
5	VE4	326	100	33922142	3.39221	9.3e-05	28306292	2.83063	1	1	April 23th	Day 9	1.38397
5	VE5(HF14)										April 25th	Day 11	2.40627
5	VE6(HF15)										April 26th	Day 12	2.14613
5	VE7(HF16)										April 27th	Day 13	1.59639
5	VE8(HF17)										April 29th	Day 15	2.50993
5	VE9(HF18)										April 30th	Day 16	2.21043
5	VE10(HF19)										May 2nd	Day 18	2.14084
6	VF1	407	100	8711304	0.87113	0.0006594	7032963	0.703296	2	1	April 18th	Day 1	2.00634
6	VF2	367	100	69481844	6.94818	0.0528678	59696016	5.9696	1	1	April 19th	Day 2	3.59909
6	VF3	465	100	33247242	3.32472	0.00264	29132191	2.91322	3	1	April 21th	Day 4	2.76626
6	VF4(HF13)										April 23th	Day 6	2.82516
7	VG1	466	100	30778866	3.07789	0.0039092	25617878	2.56179	1	1	April 21th	Day 1	2.40072
7	VG2	486	100	24062220	2.40622	0.0007822	20061218	2.00612	1	1	April 23th	Day 3	3.41008
7	VG3	438	100	49123312	4.91233	0.0002646	42051928	4.20519	3	2	April 23th	Day 3	2.65543
7	VG4(HF1)										April 25th	Day 5	2.86614
7	VG5(HF2)										April 26th	Day 6	2.02868
8	VH1	372	100	5848334	0.584833	0.0001014	4892767	0.489277	2	1	April 17th	Day 1	3.13655
8	VH2	487	100	28428854	2.84289	0.0031474	24374290	2.43743	2	1	April 18th	Day 2	0.513402
8	VH3	429	100	25719516	2.57195	0.0001412	22352236	2.23522	2	2	April 22th	Day 6	3.08857
9	VI1	399	100	50891530	5.08915	0.005455	43498566	4.34986	1	1	April 20th	Day 1	2.47121
9	VI2	429	100	31907282	3.19073	0.0054332	22996375	2.29964	1	2	April 23th	Day 4	1.07473
9	VI3(HF3)										April 24th	Day 5	1.74268
9	VI5(HF5)										April 26th	Day 7	0.844511
9	VI6(HF6)										April 27th	Day 8	1.5526
9	VI7(HF7)										May 1st	Day 12	2.80133
9	VI8(HF8)										May 2nd	Day 13	2.49337
9	VI9(HF46)										June 26th	Day 68	2.76243
10	VJ1	416	100	34060048	3.406	0.0179978	29829226	2.98292	1	2	April 15th	Day 1	3.58489
10	VJ2	566	100	100056828	10.0057	0.0002092	86940650	8.69407	1	1	April 16th	Day 2	0.836687
10	VJ3 (HF41)										June 5th	Day 53	1.52558
11	VK1	329	100	5840984	0.584098	0.0003326	4971367	0.497137	2	2	April 17th	Day 1	3.01501
11	VK2	471	100	29288326	2.92883	0.0011576	24892141	2.48921	1	1	April 20th	Day 4	0.546365
11	VK3(HF40)										June 5th	Day 49	1.41027
12	VL1	387	100	46079790	4.60798	0.0017968	38245070	3.82451	1	1	April 21th	Day 1	2.86475
12	VL2	378	100	58789806	5.87898	0.0003624	50453439	5.04534	2	1	April 23th	Day 3	2.50522
13	VM1	492	100	34138480	3.41385	0.0010918	29969902	2.99699	3	1	April 20th	Day 1	2.93185
13	VM2	388	100	41014998	4.1015	0.0460524	34331574	3.43316	1	1	April 26th	Day 7	3.10761
14	VN1	407	100	37006154	3.70062	0.001048	32781621	3.27816	3	1	April 19th	Day 1	3.60203
15	VO1	352	100	5064054	0.506405	2.72e-05	4355473	0.435547	2	1	April 23th	Day 5	0.050886
16	VP1	499	100	32366408	3.23664	0.0021626	28179068	2.81791	2	1	April 18th	Day 1	2.38555
16	VP3(HF25)										April 26th	Day 9	0.713083
16	VP4(HF26)										April 27th	Day 10	0.232772
16	VP5(HF27)										April 29th	Day 12	0.306381
17	VQ1	484	100	102759490	10.2759	0.0001632	87683045	8.7683	2	1	April 23th	Day 1	2.22272
18	VR1	459	100	32883122	3.28831	0.0009392	27194141	2.71941	2	1	April 22th	Day 1	2.31856
19	VS1	495	100	26434904	2.64349	0.0066978	22828488	2.28285	1	1	April 15th	Day 1	1.18626
20	VT1	406	100	45076054	4.50761	0.002257	32343574	3.23436	1	1	April 21th	Day 1	2.32982
20	VT2(HF28)										April 24th	Day 4	3.24083
20	VT3(HF29)										April 25th	Day 5	0.911622
20	VT4(HF30)										April 26th	Day 6	0.753763
20	VT5(HF31)										April 28th	Day 8	2.95827
21	VU1	473	100	27735382	2.77354	0.000833	24089287	2.40893	1	1	April 21th	Day 1	2.92775
22	VV1	406	100	30444372	3.04444	0.430907	26417051	2.64171	1	1	April 17th	Day 1	3.13445
23	VW1	374	100	14472756	1.44728	0.0055882	12474211	1.24742	1	1	April 24th	Day 1	1.61207
24	VX1	521	100	74824528	7.48245	0.0014294	63686739	6.36867	1	1	April 24th	Day 1	1.03358
25	VY1	495	100	22860126	2.28601	0.0013834	20143207	2.01432	1	1	April 16th	Day 1	1.87992
26	VZ1(HF35)										April 27th	Day 1	2.65932
26	VZ2(HF36)										April 28th	Day 2	2.3259
26	VZ3(HF37)										April 29th	Day 3	2.89201
26	VZ4(HF38)										May 2nd	Day 6	1.52492
26	VZ5(HF39)										May 3rd	Day 7	1.53709

## Sheet: Table S4
Strains	Superkindong	Phylum	Class	Order	Family	Genus	Species	SOURCE
Desulfotomaculum_kuznetsovii_DSM_6115_uid67357	Bacteria	Firmicutes	Clostridia	Clostridiales	Clostridia	Desulfotomaculum	Desulfotomaculum kuznetsovii	NCBI
Campylobacter_jejuni_doylei_269_97_uid58671	Bacteria	Proteobacteria	Epsilonproteobacteria	Campylobacterales	Epsilonproteobacteria	Campylobacter	Campylobacter jejuni	NCBI
Treponema_brennaborense_DSM_12168_uid66607	Bacteria	Spirochaetes	Spirochaetia	Spirochaetales	Spirochaetia	Treponema	Treponema brennaborense	NCBI
Caulobacter_K31_uid58551	Bacteria	Proteobacteria	Alphaproteobacteria	Caulobacterales	Alphaproteobacteria	Caulobacter	Caulobacter sp. K31	NCBI
Streptomyces_cattleya_NRRL_8057_uid77117	Bacteria	Actinobacteria	Actinobacteria (class)	Actinomycetales	Actinobacteria (class)	Streptomyces	Streptomyces cattleya	NCBI
Sphaerochaeta_pleomorpha_Grapes_uid82365	Bacteria	Spirochaetes	Spirochaetia	Spirochaetales	Spirochaetia	Sphaerochaeta	Sphaerochaeta pleomorpha	NCBI
Candidatus_Hodgkinia_cicadicola_Dsem_uid59311	Bacteria	Proteobacteria	Alphaproteobacteria	Rhizobiales	Alphaproteobacteria	Candidatus Hodgkinia	Candidatus Hodgkinia cicadicola	NCBI
Streptococcus_oralis_Uo5_uid65449	Bacteria	Firmicutes	Bacilli	Lactobacillales	Bacilli	Streptococcus	Streptococcus oralis	NCBI
Halomicrobium_mukohataei_DSM_12286_uid59107	Archaea	Euryarchaeota	Halobacteria	Halobacteriales	Halobacteria	Halomicrobium	Halomicrobium mukohataei	NCBI
Sulfolobus_islandicus_M_16_27_uid58851	Archaea	Crenarchaeota	Thermoprotei	Sulfolobales	Thermoprotei	Sulfolobus	Sulfolobus islandicus	NCBI
Streptobacillus_moniliformis_DSM_12112_uid41863	Bacteria	Fusobacteria	Fusobacteriia	Fusobacteriales	Fusobacteriia	Streptobacillus	Streptobacillus moniliformis	NCBI
Burkholderia_cenocepacia_AU_1054_uid58371	Bacteria	Proteobacteria	Betaproteobacteria	Burkholderiales	Betaproteobacteria	Burkholderia	Burkholderia cenocepacia	NCBI
Rhizobium_etli_CFN_42_uid58377	Bacteria	Proteobacteria	Alphaproteobacteria	Rhizobiales	Alphaproteobacteria	Rhizobium	Rhizobium etli	NCBI
Mycobacterium_tuberculosis_RGTB423_uid162179	Bacteria	Actinobacteria	Actinobacteria	Actinomycetales	Actinobacteria	Mycobacterium	Mycobacterium tuberculosis	NCBI
Streptococcus_salivarius_CCHSS3_uid70481	Bacteria	Firmicutes	Bacilli	Lactobacillales	Bacilli	Streptococcus	Streptococcus salivarius	NCBI
Zobellia_galactanivorans_uid70621	Bacteria	Bacteroidetes	Flavobacteriia	Flavobacteriales	Flavobacteriia	Zobellia	Zobellia galactanivorans	NCBI
Mahella_australiensis_50_1_BON_uid66917	Bacteria	Firmicutes	Clostridia	Thermoanaerobacterales	Clostridia	Mahella	Mahella australiensis	NCBI
Desulfitobacterium_hafniense_Y51_uid58605	Bacteria	Firmicutes	Clostridia	Clostridiales	Clostridia	Desulfitobacterium	Desulfitobacterium hafniense	NCBI
Streptococcus_suis_GZ1_uid161937	Bacteria	Firmicutes	Bacilli	Lactobacillales	Bacilli	Streptococcus	Streptococcus suis	NCBI
Staphylococcus_aureus_MSSA476_uid57841	Bacteria	Firmicutes	Bacilli	Bacillales	Bacilli	Staphylococcus	Staphylococcus aureus	NCBI
Bacillus_cereus_F837_76_uid83611	Bacteria	Firmicutes	Bacilli	Bacillales	Bacilli	Bacillus	Bacillus cereus	NCBI
Pasteurella_multocida_HN06_uid156881	Bacteria	Proteobacteria	Gammaproteobacteria	Pasteurellales	Gammaproteobacteria	Pasteurella	Pasteurella multocida	NCBI
Candidatus_Sulcia_muelleri_CARI_uid52535	Bacteria	Bacteroidetes	Flavobacteriia	Flavobacteriales	Flavobacteriia	Candidatus Sulcia	Candidatus Sulcia muelleri	NCBI
Borrelia_garinii_PBi_uid58125	Bacteria	Spirochaetes	Spirochaetia	Spirochaetales	Spirochaetia	Borrelia	Borrelia bavariensis	NCBI
Veillonella_parvula_DSM_2008_uid41927	Bacteria	Firmicutes	Negativicutes	Selenomonadales	Negativicutes	Veillonella	Veillonella parvula	NCBI
Methylococcus_capsulatus_Bath_uid57607	Bacteria	Proteobacteria	Gammaproteobacteria	Methylococcales	Gammaproteobacteria	Methylococcus	Methylococcus capsulatus	NCBI
Haloquadratum_walsbyi_DSM_16790_uid58673	Archaea	Euryarchaeota	Halobacteria	Halobacteriales	Halobacteria	Haloquadratum	Haloquadratum walsbyi	NCBI
Pseudomonas_aeruginosa_PAO1_uid57945	Bacteria	Proteobacteria	Gammaproteobacteria	Pseudomonadales	Gammaproteobacteria	Pseudomonas	Pseudomonas aeruginosa	NCBI
Filifactor_alocis_ATCC_35896_uid46625	Bacteria	Firmicutes	Clostridia	Clostridiales	Clostridia	Filifactor	Filifactor alocis	NCBI
Gordonia_bronchialis_DSM_43247_uid41403	Bacteria	Actinobacteria	Actinobacteria (class)	Actinomycetales	Actinobacteria (class)	Gordonia	Gordonia bronchialis	NCBI
Haemophilus_ducreyi_35000HP_uid57625	Bacteria	Proteobacteria	Gammaproteobacteria	Pasteurellales	Gammaproteobacteria	Haemophilus	Haemophilus ducreyi	NCBI
Rickettsia_rickettsii_Colombia_uid86653	Bacteria	Proteobacteria	Alphaproteobacteria	Rickettsiales	Alphaproteobacteria	Rickettsia	Rickettsia rickettsii	NCBI
Collimonas_fungivorans_Ter331_uid70793	Bacteria	Proteobacteria	Betaproteobacteria	Burkholderiales	Betaproteobacteria	Collimonas	Collimonas fungivorans	NCBI
Chlamydophila_pneumoniae_LPCoLN_uid159529	Bacteria	Chlamydiae	Chlamydiia	Chlamydiales	Chlamydiia	Chlamydia	Chlamydia pneumoniae	NCBI
Brucella_abortus_A13334_uid83615	Bacteria	Proteobacteria	Alphaproteobacteria	Rhizobiales	Alphaproteobacteria	Brucella	Brucella abortus	NCBI
Streptococcus_mutans_NN2025_uid46353	Bacteria	Firmicutes	Bacilli	Lactobacillales	Bacilli	Streptococcus	Streptococcus mutans	NCBI
Methylotenera_mobilis_JLW8_uid59373	Bacteria	Proteobacteria	Betaproteobacteria	Methylophilales	Betaproteobacteria	Methylotenera	Methylotenera mobilis	NCBI
Clostridium_tetani_E88_uid57683	Bacteria	Firmicutes	Clostridia	Clostridiales	Clostridia	Clostridium	Clostridium tetani	NCBI
Pseudoalteromonas_atlantica_T6c_uid58283	Bacteria	Proteobacteria	Gammaproteobacteria	Alteromonadales	Gammaproteobacteria	Pseudoalteromonas	Pseudoalteromonas atlantica	NCBI
Francisella_tularensis_mediasiatica_FSC147_uid58939	Bacteria	Proteobacteria	Gammaproteobacteria	Thiotrichales	Gammaproteobacteria	Francisella	Francisella tularensis	NCBI
Nitrosomonas_europaea_ATCC_19718_uid57647	Bacteria	Proteobacteria	Betaproteobacteria	Nitrosomonadales	Betaproteobacteria	Nitrosomonas	Nitrosomonas europaea	NCBI
Yersinia_enterocolitica_palearctica_Y11_uid162069	Bacteria	Proteobacteria	Gammaproteobacteria	Enterobacteriales	Gammaproteobacteria	Yersinia	Yersinia enterocolitica	NCBI
Orientia_tsutsugamushi_Boryong_uid61621	Bacteria	Proteobacteria	Alphaproteobacteria	Rickettsiales	Alphaproteobacteria	Orientia	Orientia tsutsugamushi	NCBI
Treponema_primitia_ZAS_2_uid67367	Bacteria	Spirochaetes	Spirochaetia	Spirochaetales	Spirochaetia	Treponema	Treponema primitia	NCBI
Geobacillus_thermodenitrificans_NG80_2_uid58829	Bacteria	Firmicutes	Bacilli	Bacillales	Bacilli	Geobacillus	Geobacillus thermodenitrificans	NCBI
Clostridium_cellulovorans_743B_uid51503	Bacteria	Firmicutes	Clostridia	Clostridiales	Clostridia	Clostridium	Clostridium cellulovorans	NCBI
Salmonella_enterica_serovar_Typhimurium_T000240_uid84397	Bacteria	Proteobacteria	Gammaproteobacteria	Enterobacteriales	Gammaproteobacteria	Salmonella	Salmonella enterica	NCBI
Melissococcus_plutonius_DAT561_uid89371	Bacteria	Firmicutes	Bacilli	Lactobacillales	Bacilli	Melissococcus	Melissococcus plutonius	NCBI
Teredinibacter_turnerae_T7901_uid59267	Bacteria	Proteobacteria	Gammaproteobacteria	Alteromonadales	Gammaproteobacteria	Teredinibacter	Teredinibacter turnerae	NCBI
Buchnera_aphidicola_JF98__Acyrthosiphon_pisum__uid158845	Bacteria	Proteobacteria	Gammaproteobacteria	Enterobacteriales	Gammaproteobacteria	Buchnera	Buchnera aphidicola	NCBI
Marivirga_tractuosa_DSM_4126_uid60837	Bacteria	Bacteroidetes	Cytophagia	Cytophagales	Cytophagia	Marivirga	Marivirga tractuosa	NCBI
Corynebacterium_ulcerans_0102_uid169879	Bacteria	Actinobacteria	Actinobacteria (class)	Actinomycetales	Actinobacteria (class)	Corynebacterium	Corynebacterium ulcerans	NCBI
Burkholderia_multivorans_ATCC_17616_uid58697	Bacteria	Proteobacteria	Betaproteobacteria	Burkholderiales	Betaproteobacteria	Burkholderia	Burkholderia multivorans	NCBI
Sodalis_glossinidius__morsitans__uid58553	Bacteria	Proteobacteria	Gammaproteobacteria	Enterobacteriales	Gammaproteobacteria	Sodalis	Sodalis glossinidius	NCBI
Thermogladius_1633_uid167488	Archaea	Crenarchaeota	Thermoprotei	Desulfurococcales	Thermoprotei	Thermogladius	Thermogladius cellulolyticus	NCBI
Ralstonia_pickettii_12J_uid58737	Bacteria	Proteobacteria	Betaproteobacteria	Burkholderiales	Betaproteobacteria	Ralstonia	Ralstonia pickettii	NCBI
Synechococcus_JA_3_3Ab_uid58535	Bacteria	Cyanobacteria	NULL	Chroococcales	NULL	Synechococcus	Synechococcus sp. JA-3-3Ab	NCBI
Rickettsia_heilongjiangensis_054_uid70839	Bacteria	Proteobacteria	Alphaproteobacteria	Rickettsiales	Alphaproteobacteria	Rickettsia	Rickettsia heilongjiangensis	NCBI
Chlamydia_trachomatis_L2c_uid68843	Bacteria	Chlamydiae	Chlamydiia	Chlamydiales	Chlamydiia	Chlamydia	Chlamydia trachomatis	NCBI
Vibrio_parahaemolyticus_RIMD_2210633_uid57969	Bacteria	Proteobacteria	Gammaproteobacteria	Vibrionales	Gammaproteobacteria	Vibrio	Vibrio parahaemolyticus	NCBI
Ehrlichia_ruminantium_Welgevonden_uid58013	Bacteria	Proteobacteria	Alphaproteobacteria	Rickettsiales	Alphaproteobacteria	Ehrlichia	Ehrlichia ruminantium	NCBI
Thermus_thermophilus_JL_18_uid162129	Bacteria	Deinococcus-Thermus	Deinococci	Thermales	Deinococci	Thermus	Thermus thermophilus	NCBI
Gallibacterium_anatis_UMN179_uid66567	Bacteria	Proteobacteria	Gammaproteobacteria	Pasteurellales	Gammaproteobacteria	Gallibacterium	Gallibacterium anatis	NCBI
Rickettsia_bellii_RML369_C_uid58405	Bacteria	Proteobacteria	Alphaproteobacteria	Rickettsiales	Alphaproteobacteria	Rickettsia	Rickettsia bellii	NCBI
Pseudomonas_syringae_B728a_uid57931	Bacteria	Proteobacteria	Gammaproteobacteria	Pseudomonadales	Gammaproteobacteria	Pseudomonas	Pseudomonas syringae	NCBI
Bifidobacterium_bifidum_S17_uid59545	Bacteria	Actinobacteria	Actinobacteria (class)	Bifidobacteriales	Actinobacteria (class)	Bifidobacterium	Bifidobacterium bifidum	NCBI
Coraliomargarita_akajimensis_DSM_45221_uid47079	Bacteria	Verrucomicrobia	Opitutae	Puniceicoccales	Opitutae	Coraliomargarita	Coraliomargarita akajimensis	NCBI
Rahnella_aquatilis_HX2_uid158049	Bacteria	Proteobacteria	Gammaproteobacteria	Enterobacteriales	Gammaproteobacteria	Rahnella	Rahnella aquatilis	NCBI
Pseudomonas_ND6_uid167583	Bacteria	Proteobacteria	Gammaproteobacteria	Pseudomonadales	Gammaproteobacteria	Pseudomonas	Pseudomonas sp. ND6	NCBI
Pseudomonas_aeruginosa_LESB58_uid59275	Bacteria	Proteobacteria	Gammaproteobacteria	Pseudomonadales	Gammaproteobacteria	Pseudomonas	Pseudomonas aeruginosa	NCBI
Streptococcus_equi_zooepidemicus_MGCS10565_uid59263	Bacteria	Firmicutes	Bacilli	Lactobacillales	Bacilli	Streptococcus	Streptococcus equi	NCBI
Escherichia_coli_O26_H11_11368_uid41021	Bacteria	Proteobacteria	Gammaproteobacteria	Enterobacteriales	Gammaproteobacteria	Escherichia	Escherichia coli	NCBI
Vibrio_vulnificus_YJ016_uid58007	Bacteria	Proteobacteria	Gammaproteobacteria	Vibrionales	Gammaproteobacteria	Vibrio	Vibrio vulnificus	NCBI
Pectobacterium_carotovorum_PC1_uid59295	Bacteria	Proteobacteria	Gammaproteobacteria	Enterobacteriales	Gammaproteobacteria	Pectobacterium	Pectobacterium carotovorum	NCBI
Flavobacteriaceae_bacterium_3519_10_uid59413	Bacteria	Bacteroidetes	Flavobacteriia	Flavobacteriales	Flavobacteriia	NULL	Flavobacteriaceae bacterium 3519-10	NCBI
Staphylococcus_epidermidis_ATCC_12228_uid57861	Bacteria	Firmicutes	Bacilli	Bacillales	Bacilli	Staphylococcus	Staphylococcus epidermidis	NCBI
Shigella_flexneri_2a_2457T_uid57991	Bacteria	Proteobacteria	Gammaproteobacteria	Enterobacteriales	Gammaproteobacteria	Shigella	Shigella flexneri	NCBI
Bordetella_bronchiseptica_RB50_uid57613	Bacteria	Proteobacteria	Betaproteobacteria	Burkholderiales	Betaproteobacteria	Bordetella	Bordetella bronchiseptica	NCBI
Helicobacter_pylori_26695_uid57787	Bacteria	Proteobacteria	Epsilonproteobacteria	Campylobacterales	Epsilonproteobacteria	Helicobacter	Helicobacter pylori	NCBI
Clostridium_botulinum_A2_Kyoto_uid59229	Bacteria	Firmicutes	Clostridia	Clostridiales	Clostridia	Clostridium	Clostridium botulinum	NCBI
Candidatus_Cloacamonas_acidaminovorans_uid62959	Bacteria	NULL	NULL	NULL	NULL	Candidatus Cloacamonas	Candidatus Cloacamonas acidaminovorans	NCBI
Leuconostoc_C2_uid68743	Bacteria	Firmicutes	Bacilli	Lactobacillales	Bacilli	Leuconostoc	Leuconostoc sp. C2	NCBI
Desulfovibrio_salexigens_DSM_2638_uid59223	Bacteria	Proteobacteria	Deltaproteobacteria	Desulfovibrionales	Deltaproteobacteria	Desulfovibrio	Desulfovibrio salexigens	NCBI
Vibrio_vulnificus_CMCP6_uid62909	Bacteria	Proteobacteria	Gammaproteobacteria	Vibrionales	Gammaproteobacteria	Vibrio	Vibrio vulnificus	NCBI
Salmonella_enterica_serovar_Paratyphi_A_ATCC_9150_uid58201	Bacteria	Proteobacteria	Gammaproteobacteria	Enterobacteriales	Gammaproteobacteria	Salmonella	Salmonella enterica	NCBI
Mycobacterium_MOTT36Y_uid164001	Bacteria	Actinobacteria	Actinobacteria	Actinomycetales	Actinobacteria	Mycobacterium	NULL	NCBI
Staphylococcus_aureus_T0131_uid159861	Bacteria	Firmicutes	Bacilli	Bacillales	Bacilli	Staphylococcus	Staphylococcus aureus	NCBI
Haliangium_ochraceum_DSM_14365_uid41425	Bacteria	Proteobacteria	Deltaproteobacteria	Myxococcales	Deltaproteobacteria	Haliangium	Haliangium ochraceum	NCBI
Lactobacillus_sanfranciscensis_TMW_1_1304_uid72937	Bacteria	Firmicutes	Bacilli	Lactobacillales	Bacilli	Lactobacillus	Lactobacillus sanfranciscensis	NCBI
Actinoplanes_missouriensis_431_uid158169	Bacteria	Actinobacteria	Actinobacteria	Actinomycetales	Actinobacteria	Actinoplanes	Actinoplanes missouriensis	NCBI
Pyrolobus_fumarii_1A_uid73415	Archaea	Crenarchaeota	Thermoprotei	Desulfurococcales	Thermoprotei	Pyrolobus	Pyrolobus fumarii	NCBI
Helicobacter_cetorum_MIT_00_7128_uid162217	Bacteria	Proteobacteria	Epsilonproteobacteria	Campylobacterales	Epsilonproteobacteria	Helicobacter	Helicobacter cetorum	NCBI
Thioalkalivibrio_sulfidophilus_HL_EbGr7_uid59179	Bacteria	Proteobacteria	Gammaproteobacteria	Chromatiales	Gammaproteobacteria	Thioalkalivibrio	Thioalkalivibrio sulfidophilus	NCBI
Escherichia_coli_UTI89_uid58541	Bacteria	Proteobacteria	Gammaproteobacteria	Enterobacteriales	Gammaproteobacteria	Escherichia	Escherichia coli	NCBI
Sphingobium_SYK_6_uid73353	Bacteria	Proteobacteria	Alphaproteobacteria	Sphingomonadales	Alphaproteobacteria	Sphingobium	Sphingobium sp. SYK-6	NCBI
Melioribacter_roseus_P3M_uid170941	Bacteria	Ignavibacteria	Ignavibacteria	Ignavibacteriales	Ignavibacteria	Melioribacter	Melioribacter roseus	NCBI
Helicobacter_acinonychis_Sheeba_uid58685	Bacteria	Proteobacteria	Epsilonproteobacteria	Campylobacterales	Epsilonproteobacteria	Helicobacter	Helicobacter acinonychis	NCBI
Thermotoga_naphthophila_RKU_10_uid42777	Bacteria	Thermotogae	Thermotogae (class)	Thermotogales	Thermotogae (class)	Thermotoga	Thermotoga naphthophila	NCBI
Staphylococcus_aureus_M013_uid88065	Bacteria	Firmicutes	Bacilli	Bacillales	Bacilli	Staphylococcus	Staphylococcus aureus	NCBI
Renibacterium_salmoninarum_ATCC_33209_uid58899	Bacteria	Actinobacteria	Actinobacteria (class)	Actinomycetales	Actinobacteria (class)	Renibacterium	Renibacterium salmoninarum	NCBI
Brucella_microti_CCM_4915_uid59319	Bacteria	Proteobacteria	Alphaproteobacteria	Rhizobiales	Alphaproteobacteria	Brucella	Brucella microti	NCBI
Bacteriovorax_marinus_SJ_uid82341	Bacteria	Proteobacteria	Deltaproteobacteria	Bdellovibrionales	Deltaproteobacteria	Bacteriovorax	Bacteriovorax marinus	NCBI
Vibrio_cholerae_O395_uid58425	Bacteria	Proteobacteria	Gammaproteobacteria	Vibrionales	Gammaproteobacteria	Vibrio	Vibrio cholerae	NCBI
Escherichia_coli_NA114_uid162139	Bacteria	Proteobacteria	Gammaproteobacteria	Enterobacteriales	Gammaproteobacteria	Escherichia	Escherichia coli	NCBI
Thermus_thermophilus_SG0_5JP17_16_uid159537	Bacteria	Deinococcus-Thermus	Deinococci	Thermales	Deinococci	Thermus	Thermus thermophilus	NCBI
Amycolicicoccus_subflavus_DQS3_9A1_uid67253	Bacteria	Actinobacteria	Actinobacteria (class)	Actinomycetales	Actinobacteria (class)	Amycolicicoccus	Amycolicicoccus subflavus	NCBI
Picrophilus_torridus_DSM_9790_uid58041	Archaea	Euryarchaeota	Thermoplasmata	Thermoplasmatales	Thermoplasmata	Picrophilus	Picrophilus torridus	NCBI
Methanosalsum_zhilinae_DSM_4017_uid68249	Archaea	Euryarchaeota	Methanomicrobia	Methanosarcinales	Methanomicrobia	Methanosalsum	Methanosalsum zhilinae	NCBI
Burkholderia_mallei_NCTC_10247_uid58385	Bacteria	Proteobacteria	Betaproteobacteria	Burkholderiales	Betaproteobacteria	Burkholderia	Burkholderia mallei	NCBI
Sulfurovum_NBC37_1_uid58863	Bacteria	Proteobacteria	Epsilonproteobacteria	NULL	Epsilonproteobacteria	Sulfurovum	Sulfurovum sp. NBC37-1	NCBI
Mycoplasma_capricolum_ATCC_27343_uid58525	Bacteria	Tenericutes	Mollicutes	Mycoplasmatales	Mollicutes	Mycoplasma	Mycoplasma capricolum	NCBI
Mycoplasma_suis_KI3806_uid63665	Bacteria	Tenericutes	Mollicutes	Mycoplasmatales	Mollicutes	Mycoplasma	Mycoplasma suis	NCBI
Escherichia_coli_O55_H7_RM12579_uid162153	Bacteria	Proteobacteria	Gammaproteobacteria	Enterobacteriales	Gammaproteobacteria	Escherichia	Escherichia coli	NCBI
Shigella_dysenteriae_Sd197_uid58213	Bacteria	Proteobacteria	Gammaproteobacteria	Enterobacteriales	Gammaproteobacteria	Shigella	Shigella dysenteriae	NCBI
Rickettsia_prowazekii_Rp22_uid161945	Bacteria	Proteobacteria	Alphaproteobacteria	Rickettsiales	Alphaproteobacteria	Rickettsia	Rickettsia prowazekii	NCBI
Lactobacillus_amylovorus_GRL1118_uid160233	Bacteria	Firmicutes	Bacilli	Lactobacillales	Bacilli	Lactobacillus	Lactobacillus amylovorus	NCBI
Streptococcus_pneumoniae_TCH8431_19A_uid49735	Bacteria	Firmicutes	Bacilli	Lactobacillales	Bacilli	Streptococcus	Streptococcus pneumoniae	NCBI
Pseudomonas_aeruginosa_UCBPP_PA14_uid57977	Bacteria	Proteobacteria	Gammaproteobacteria	Pseudomonadales	Gammaproteobacteria	Pseudomonas	Pseudomonas aeruginosa	NCBI
Streptococcus_pneumoniae_ATCC_700669_uid59287	Bacteria	Firmicutes	Bacilli	Lactobacillales	Bacilli	Streptococcus	Streptococcus pneumoniae	NCBI
Staphylococcus_aureus_04_02981_uid161969	Bacteria	Firmicutes	Bacilli	Bacillales	Bacilli	Staphylococcus	Staphylococcus aureus	NCBI
Helicobacter_pylori_35A_uid49903	Bacteria	Proteobacteria	Epsilonproteobacteria	Campylobacterales	Epsilonproteobacteria	Helicobacter	Helicobacter pylori	NCBI
Rhodococcus_jostii_RHA1_uid58325	Bacteria	Actinobacteria	Actinobacteria (class)	Actinomycetales	Actinobacteria (class)	Rhodococcus	Rhodococcus jostii	NCBI
Clostridium_acetobutylicum_ATCC_824_uid57677	Bacteria	Firmicutes	Clostridia	Clostridiales	Clostridia	Clostridium	Clostridium acetobutylicum	NCBI
Borrelia_garinii_BgVir_uid162165	Bacteria	Spirochaetes	Spirochaetia	Spirochaetales	Spirochaetia	Borrelia	Borrelia garinii	NCBI
Bifidobacterium_animalis_lactis_Bl_04_uid59359	Bacteria	Actinobacteria	Actinobacteria (class)	Bifidobacteriales	Actinobacteria (class)	Bifidobacterium	Bifidobacterium animalis	NCBI
Shigella_flexneri_2a_301_uid62907	Bacteria	Proteobacteria	Gammaproteobacteria	Enterobacteriales	Gammaproteobacteria	Shigella	Shigella flexneri	NCBI
Methanosphaerula_palustris_E1_9c_uid59193	Archaea	Euryarchaeota	Methanomicrobia	Methanomicrobiales	Methanomicrobia	Methanosphaerula	Methanosphaerula palustris	NCBI
Candidatus_Zinderia_insecticola_CARI_uid52459	Bacteria	Proteobacteria	Betaproteobacteria	Burkholderiales	Betaproteobacteria	Candidatus Zinderia	Candidatus Zinderia insecticola	NCBI
Escherichia_coli_ABU_83972_uid161975	Bacteria	Proteobacteria	Gammaproteobacteria	Enterobacteriales	Gammaproteobacteria	Escherichia	Escherichia coli	NCBI
Thermus_CCB_US3_UF1_uid81197	Bacteria	Deinococcus-Thermus	Deinococci	Thermales	Deinococci	Thermus	Thermus sp. CCB_US3_UF1	NCBI
Desulfococcus_oleovorans_Hxd3_uid58777	Bacteria	Proteobacteria	Deltaproteobacteria	Desulfobacterales	Deltaproteobacteria	Desulfococcus	Desulfococcus oleovorans	NCBI
Thermoanaerobacter_mathranii_A3_uid49481	Bacteria	Firmicutes	Clostridia	Thermoanaerobacterales	Clostridia	Thermoanaerobacter	Thermoanaerobacter mathranii	NCBI
Methanocaldococcus_vulcanius_M7_uid41131	Archaea	Euryarchaeota	Methanococci	Methanococcales	Methanococci	Methanocaldococcus	Methanocaldococcus vulcanius	NCBI
Rahnella_aquatilis_CIP_78_65___ATCC_33071_uid86855	Bacteria	Proteobacteria	Gammaproteobacteria	Enterobacteriales	Gammaproteobacteria	Rahnella	Rahnella aquatilis	NCBI
Legionella_pneumophila_HL06041035_uid170534	Bacteria	Proteobacteria	Gammaproteobacteria	Legionellales	Gammaproteobacteria	Legionella	Legionella pneumophila	NCBI
Dehalococcoides_BAV1_uid58477	Bacteria	Chloroflexi	Dehalococcoidetes	NULL	Dehalococcoidetes	Dehalococcoides	Dehalococcoides sp. BAV1	NCBI
Chlorobium_chlorochromatii_CaD3_uid58375	Bacteria	Chlorobi	Chlorobia	Chlorobiales	Chlorobia	Chlorobium	Chlorobium chlorochromatii	NCBI
Desulfurococcus_kamchatkensis_1221n_uid59133	Archaea	Crenarchaeota	Thermoprotei	Desulfurococcales	Thermoprotei	Desulfurococcus	Desulfurococcus kamchatkensis	NCBI
Achromobacter_xylosoxidans_A8_uid59899	Bacteria	Proteobacteria	Betaproteobacteria	Burkholderiales	Betaproteobacteria	Achromobacter	Achromobacter xylosoxidans	NCBI
Xylella_fastidiosa_GB514_uid162023	Bacteria	Proteobacteria	Gammaproteobacteria	Xanthomonadales	Gammaproteobacteria	Xylella	Xylella fastidiosa	NCBI
Borrelia_afzelii_PKo_uid159867	Bacteria	Spirochaetes	Spirochaetia	Spirochaetales	Spirochaetia	Borrelia	Borrelia afzelii	NCBI
Agrobacterium_radiobacter_K84_uid58269	Bacteria	Proteobacteria	Alphaproteobacteria	Rhizobiales	Alphaproteobacteria	Agrobacterium	Agrobacterium tumefaciens	NCBI
Elusimicrobium_minutum_Pei191_uid58949	Bacteria	Elusimicrobia	Elusimicrobia (class)	Elusimicrobiales	Elusimicrobia (class)	Elusimicrobium	Elusimicrobium minutum	NCBI
Shewanella_putrefaciens_CN_32_uid58267	Bacteria	Proteobacteria	Gammaproteobacteria	Alteromonadales	Gammaproteobacteria	Shewanella	Shewanella putrefaciens	NCBI
Helicobacter_pylori_v225d_uid159639	Bacteria	Proteobacteria	Epsilonproteobacteria	Campylobacterales	Epsilonproteobacteria	Helicobacter	Helicobacter pylori	NCBI
Brucella_ovis_ATCC_25840_uid58113	Bacteria	Proteobacteria	Alphaproteobacteria	Rhizobiales	Alphaproteobacteria	Brucella	Brucella ovis	NCBI
Streptococcus_suis_P1_7_uid32235	Bacteria	Firmicutes	Bacilli	Lactobacillales	Bacilli	Streptococcus	Streptococcus suis	NCBI
Photorhabdus_asymbiotica_ATCC_43949_uid59243	Bacteria	Proteobacteria	Gammaproteobacteria	Enterobacteriales	Gammaproteobacteria	Photorhabdus	Photorhabdus asymbiotica	NCBI
Wolbachia_endosymbiont_of_Culex_quinquefasciatus_Pel_uid61645	Bacteria	Proteobacteria	Alphaproteobacteria	Rickettsiales	Alphaproteobacteria	Wolbachia	Wolbachia endosymbiont of Culex quinquefasciatus	NCBI
Micromonospora_aurantiaca_ATCC_27029_uid42501	Bacteria	Actinobacteria	Actinobacteria (class)	Actinomycetales	Actinobacteria (class)	Micromonospora	Micromonospora aurantiaca	NCBI
Escherichia_coli_BL21_DE3__uid161949	Bacteria	Proteobacteria	Gammaproteobacteria	Enterobacteriales	Gammaproteobacteria	Escherichia	Escherichia coli	NCBI
Streptococcus_pneumoniae_P1031_uid59123	Bacteria	Firmicutes	Bacilli	Lactobacillales	Bacilli	Streptococcus	Streptococcus pneumoniae	NCBI
Blattabacterium__Blattella_germanica__Bge_uid41533	Bacteria	Bacteroidetes	Flavobacteriia	Flavobacteriales	Flavobacteriia	Blattabacterium	Blattabacterium sp. (Blattella germanica)	NCBI
Ornithobacterium_rhinotracheale_DSM_15997_uid168256	Bacteria	Bacteroidetes	Flavobacteriia	Flavobacteriales	Flavobacteriia	Ornithobacterium	Ornithobacterium rhinotracheale	NCBI
Helicobacter_pylori_2018_uid161159	Bacteria	Proteobacteria	Epsilonproteobacteria	Campylobacterales	Epsilonproteobacteria	Helicobacter	Helicobacter pylori	NCBI
Geobacter_M18_uid55771	Bacteria	Proteobacteria	Deltaproteobacteria	Desulfuromonadales	Deltaproteobacteria	Geobacter	Geobacter sp. M18	NCBI
Bartonella_quintana_Toulouse_uid57635	Bacteria	Proteobacteria	Alphaproteobacteria	Rhizobiales	Alphaproteobacteria	Bartonella	Bartonella quintana	NCBI
Francisella_tularensis_NE061598_uid161973	Bacteria	Proteobacteria	Gammaproteobacteria	Thiotrichales	Gammaproteobacteria	Francisella	Francisella tularensis	NCBI
Bradyrhizobium_BTAi1_uid58505	Bacteria	Proteobacteria	Alphaproteobacteria	Rhizobiales	Alphaproteobacteria	Bradyrhizobium	Bradyrhizobium sp. BTAi1	NCBI
Wigglesworthia_glossinidia_endosymbiont_of_Glossina_brevipalpis_uid57853	Bacteria	Proteobacteria	Gammaproteobacteria	Enterobacteriales	Gammaproteobacteria	Wigglesworthia	Wigglesworthia glossinidia	NCBI
Thermoanaerobacter_italicus_Ab9_uid46241	Bacteria	Firmicutes	Clostridia	Thermoanaerobacterales	Clostridia	Thermoanaerobacter	Thermoanaerobacter italicus	NCBI
Thermovibrio_ammonificans_HB_1_uid62095	Bacteria	Aquificae	Aquificae (class)	Aquificales	Aquificae (class)	Thermovibrio	Thermovibrio ammonificans	NCBI
Tepidanaerobacter_Re1_uid66873	Bacteria	Firmicutes	Clostridia	Thermoanaerobacterales	Clostridia	Tepidanaerobacter	Tepidanaerobacter sp. Re1	NCBI
Photorhabdus_luminescens_laumondii_TTO1_uid61593	Bacteria	Proteobacteria	Gammaproteobacteria	Enterobacteriales	Gammaproteobacteria	Photorhabdus	Photorhabdus luminescens	NCBI
Methanosaeta_thermophila_PT_uid58469	Archaea	Euryarchaeota	Methanomicrobia	Methanosarcinales	Methanomicrobia	Methanosaeta	Methanosaeta thermophila	NCBI
Pseudogulbenkiania_NH8B_uid73423	Bacteria	Proteobacteria	Betaproteobacteria	Neisseriales	Betaproteobacteria	Pseudogulbenkiania	Pseudogulbenkiania sp. NH8B	NCBI
Clavibacter_michiganensis_NCPPB_382_uid61625	Bacteria	Actinobacteria	Actinobacteria (class)	Actinomycetales	Actinobacteria (class)	Clavibacter	Clavibacter michiganensis	NCBI
Desulfotomaculum_ruminis_DSM_2154_uid67507	Bacteria	Firmicutes	Clostridia	Clostridiales	Clostridia	Desulfotomaculum	Desulfotomaculum ruminis	NCBI
Xanthomonas_oryzae_PXO99A_uid59131	Bacteria	Proteobacteria	Gammaproteobacteria	Xanthomonadales	Gammaproteobacteria	Xanthomonas	Xanthomonas oryzae	NCBI
Corynebacterium_glutamicum_R_uid58897	Bacteria	Actinobacteria	Actinobacteria (class)	Actinomycetales	Actinobacteria (class)	Corynebacterium	Corynebacterium glutamicum	NCBI
Micavibrio_aeruginosavorus_ARL_13_uid73585	Bacteria	Proteobacteria	Alphaproteobacteria	NULL	Alphaproteobacteria	Micavibrio	Micavibrio aeruginosavorus	NCBI
Bacteroides_fragilis_NCTC_9343_uid57639	Bacteria	Bacteroidetes	Bacteroidia	Bacteroidales	Bacteroidia	Bacteroides	Bacteroides fragilis	NCBI
Acidilobus_saccharovorans_345_15_uid51395	Archaea	Crenarchaeota	Thermoprotei	Acidilobales	Thermoprotei	Acidilobus	Acidilobus saccharovorans	NCBI
Rickettsia_massiliae_MTU5_uid58801	Bacteria	Proteobacteria	Alphaproteobacteria	Rickettsiales	Alphaproteobacteria	Rickettsia	Rickettsia massiliae	NCBI
Synechococcus_CC9311_uid58123	Bacteria	Cyanobacteria	NULL	Chroococcales	NULL	Synechococcus	Synechococcus sp. CC9311	NCBI
Solitalea_canadensis_DSM_3403_uid81783	Bacteria	Bacteroidetes	Sphingobacteriia	Sphingobacteriales	Sphingobacteriia	Solitalea	Solitalea canadensis	NCBI
Neisseria_meningitidis_Z2491_uid57819	Bacteria	Proteobacteria	Betaproteobacteria	Neisseriales	Betaproteobacteria	Neisseria	Neisseria meningitidis	NCBI
Xanthomonas_oryzae_oryzicola_BLS256_uid54411	Bacteria	Proteobacteria	Gammaproteobacteria	Xanthomonadales	Gammaproteobacteria	Xanthomonas	Xanthomonas oryzae	NCBI
Candidatus_Protochlamydia_amoebophila_UWE25_uid58079	Bacteria	Chlamydiae	Chlamydiia	Chlamydiales	Chlamydiia	Candidatus Protochlamydia	Candidatus Protochlamydia amoebophila	NCBI
Pyrobaculum_oguniense_TE7_uid84411	Archaea	Crenarchaeota	Thermoprotei	Thermoproteales	Thermoprotei	Pyrobaculum	Pyrobaculum oguniense	NCBI
Prochlorococcus_marinus_MIT_9303_uid58305	Bacteria	Cyanobacteria	NULL	Prochlorales	NULL	Prochlorococcus	Prochlorococcus marinus	NCBI
Bacillus_anthracis_H9401_uid162021	Bacteria	Firmicutes	Bacilli	Bacillales	Bacilli	Bacillus	Bacillus anthracis	NCBI
Wolbachia_endosymbiont_TRS_of_Brugia_malayi_uid58107	Bacteria	Proteobacteria	Alphaproteobacteria	Rickettsiales	Alphaproteobacteria	Wolbachia	Wolbachia endosymbiont of Brugia malayi	NCBI
Pyrococcus_ST04_uid167261	Archaea	Euryarchaeota	Thermococci	Thermococcales	Thermococci	Pyrococcus	NULL	NCBI
Mycobacterium_MCS_uid58465	Bacteria	Actinobacteria	Actinobacteria (class)	Actinomycetales	Actinobacteria (class)	Mycobacterium	Mycobacterium sp. MCS	NCBI
Methanoregula_boonei_6A8_uid58815	Archaea	Euryarchaeota	Methanomicrobia	Methanomicrobiales	Methanomicrobia	Methanoregula	Methanoregula boonei	NCBI
Eggerthella_lenta_DSM_2243_uid59079	Bacteria	Actinobacteria	Actinobacteria (class)	Coriobacteriales	Actinobacteria (class)	Eggerthella	Eggerthella lenta	NCBI
Listeria_monocytogenes_M7_uid162131	Bacteria	Firmicutes	Bacilli	Bacillales	Bacilli	Listeria	Listeria monocytogenes	NCBI
Bifidobacterium_animalis_lactis_CNCM_I_2494_uid158869	Bacteria	Actinobacteria	Actinobacteria (class)	Bifidobacteriales	Actinobacteria (class)	Bifidobacterium	Bifidobacterium animalis	NCBI
Xylanimonas_cellulosilytica_DSM_15894_uid41935	Bacteria	Actinobacteria	Actinobacteria (class)	Actinomycetales	Actinobacteria (class)	Xylanimonas	Xylanimonas cellulosilytica	NCBI
Vibrio_splendidus_LGP32_uid59353	Bacteria	Proteobacteria	Gammaproteobacteria	Vibrionales	Gammaproteobacteria	Vibrio	Vibrio splendidus	NCBI
Hahella_chejuensis_KCTC_2396_uid58483	Bacteria	Proteobacteria	Gammaproteobacteria	Oceanospirillales	Gammaproteobacteria	Hahella	Hahella chejuensis	NCBI
Thermomonospora_curvata_DSM_43183_uid41885	Bacteria	Actinobacteria	Actinobacteria (class)	Actinomycetales	Actinobacteria (class)	Thermomonospora	Thermomonospora curvata	NCBI
Bacillus_megaterium_DSM319_uid48371	Bacteria	Firmicutes	Bacilli	Bacillales	Bacilli	Bacillus	Bacillus megaterium	NCBI
Rickettsia_philipii_364D_uid89383	Bacteria	Proteobacteria	Alphaproteobacteria	Rickettsiales	Alphaproteobacteria	Rickettsia	Rickettsia philipii	NCBI
Streptococcus_pneumoniae_ST556_uid162191	Bacteria	Firmicutes	Bacilli	Lactobacillales	Bacilli	Streptococcus	Streptococcus pneumoniae	NCBI
Spirochaeta_africana_DSM_8902_uid81779	Bacteria	Spirochaetes	Spirochaetia	Spirochaetales	Spirochaetia	Spirochaeta	Spirochaeta africana	NCBI
Legionella_pneumophila_Paris_uid58211	Bacteria	Proteobacteria	Gammaproteobacteria	Legionellales	Gammaproteobacteria	Legionella	Legionella pneumophila	NCBI
Cyanothece_PCC_8801_uid59027	Bacteria	Cyanobacteria	NULL	Chroococcales	NULL	Cyanothece	Cyanothece sp. PCC 8801	NCBI
Chromobacterium_violaceum_ATCC_12472_uid58001	Bacteria	Proteobacteria	Betaproteobacteria	Neisseriales	Betaproteobacteria	Chromobacterium	Chromobacterium violaceum	NCBI
Tropheryma_whipplei_Twist_uid57705	Bacteria	Actinobacteria	Actinobacteria (class)	Actinomycetales	Actinobacteria (class)	Tropheryma	Tropheryma whipplei	NCBI
Methanothermus_fervidus_DSM_2088_uid60167	Archaea	Euryarchaeota	Methanobacteria	Methanobacteriales	Methanobacteria	Methanothermus	Methanothermus fervidus	NCBI
Amycolatopsis_mediterranei_S699_uid171830	Bacteria	Actinobacteria	Actinobacteria (class)	Actinomycetales	Actinobacteria (class)	Amycolatopsis	Amycolatopsis mediterranei	NCBI
Lactobacillus_plantarum_JDM1_uid59361	Bacteria	Firmicutes	Bacilli	Lactobacillales	Bacilli	Lactobacillus	Lactobacillus plantarum	NCBI
Geobacillus_thermoglucosidasius_C56_YS93_uid48129	Bacteria	Firmicutes	Bacilli	Bacillales	Bacilli	Geobacillus	Geobacillus thermoglucosidasius	NCBI
Rothia_mucilaginosa_uid43093	Bacteria	Actinobacteria	Actinobacteria (class)	Actinomycetales	Actinobacteria (class)	Rothia	Rothia mucilaginosa	NCBI
Mycobacterium_massiliense_GO_06_uid170732	Bacteria	Actinobacteria	Actinobacteria	Actinomycetales	Actinobacteria	Mycobacterium	Mycobacterium massiliense	NCBI
Helicobacter_pylori_2017_uid161151	Bacteria	Proteobacteria	Epsilonproteobacteria	Campylobacterales	Epsilonproteobacteria	Helicobacter	Helicobacter pylori	NCBI
Actinosynnema_mirum_DSM_43827_uid58951	Bacteria	Actinobacteria	Actinobacteria (class)	Actinomycetales	Actinobacteria (class)	Actinosynnema	Actinosynnema mirum	NCBI
Streptococcus_pyogenes_MGAS5005_uid58337	Bacteria	Firmicutes	Bacilli	Lactobacillales	Bacilli	Streptococcus	Streptococcus pyogenes	NCBI
Thermofilum_pendens_Hrk_5_uid58563	Archaea	Crenarchaeota	Thermoprotei	Thermoproteales	Thermoprotei	Thermofilum	Thermofilum pendens	NCBI
Blastococcus_saxobsidens_DD2_uid89391	Bacteria	Actinobacteria	Actinobacteria (class)	Actinomycetales	Actinobacteria (class)	Blastococcus	Blastococcus saxobsidens	NCBI
Mycoplasma_arthritidis_158L3_1_uid58005	Bacteria	Tenericutes	Mollicutes	Mycoplasmatales	Mollicutes	Mycoplasma	Mycoplasma arthritidis	NCBI
Mycoplasma_synoviae_53_uid58061	Bacteria	Tenericutes	Mollicutes	Mycoplasmatales	Mollicutes	Mycoplasma	Mycoplasma synoviae	NCBI
Actinobacillus_pleuropneumoniae_serovar_3_JL03_uid58891	Bacteria	Proteobacteria	Gammaproteobacteria	Pasteurellales	Gammaproteobacteria	Actinobacillus	Actinobacillus pleuropneumoniae	NCBI
Methylibium_petroleiphilum_PM1_uid58085	Bacteria	Proteobacteria	Betaproteobacteria	Burkholderiales	Betaproteobacteria	Methylibium	Methylibium petroleiphilum	NCBI
Bacteroides_fragilis_YCH46_uid58195	Bacteria	Bacteroidetes	Bacteroidia	Bacteroidales	Bacteroidia	Bacteroides	Bacteroides fragilis	NCBI
Streptococcus_thermophilus_CNRZ1066_uid58221	Bacteria	Firmicutes	Bacilli	Lactobacillales	Bacilli	Streptococcus	Streptococcus thermophilus	NCBI
Shigella_flexneri_5_8401_uid58583	Bacteria	Proteobacteria	Gammaproteobacteria	Enterobacteriales	Gammaproteobacteria	Shigella	Shigella flexneri	NCBI
Methanocaldococcus_FS406_22_uid42499	Archaea	Euryarchaeota	Methanococci	Methanococcales	Methanococci	Methanocaldococcus	Methanocaldococcus sp. FS406-22	NCBI
Prochlorococcus_marinus_CCMP1375_uid57995	Bacteria	Cyanobacteria	NULL	Prochlorales	NULL	Prochlorococcus	Prochlorococcus marinus	NCBI
Parvularcula_bermudensis_HTCC2503_uid51641	Bacteria	Proteobacteria	Alphaproteobacteria	Parvularculales	Alphaproteobacteria	Parvularcula	Parvularcula bermudensis	NCBI
Flexibacter_litoralis_DSM_6794_uid168257	Bacteria	Bacteroidetes	Cytophagia	Cytophagales	Cytophagia	Flexibacter	Flexibacter litoralis	NCBI
Yersinia_pestis_Antiqua_uid58607	Bacteria	Proteobacteria	Gammaproteobacteria	Enterobacteriales	Gammaproteobacteria	Yersinia	Yersinia pestis	NCBI
Baumannia_cicadellinicola_Hc__Homalodisca_coagulata__uid58111	Bacteria	Proteobacteria	Gammaproteobacteria	NULL	Gammaproteobacteria	NULL	Candidatus Baumannia cicadellinicola	NCBI
Staphylococcus_lugdunensis_HKU09_01_uid46233	Bacteria	Firmicutes	Bacilli	Bacillales	Bacilli	Staphylococcus	Staphylococcus lugdunensis	NCBI
Synechococcus_PCC_7002_uid59137	Bacteria	Cyanobacteria	NULL	Chroococcales	NULL	Synechococcus	Synechococcus sp. PCC 7002	NCBI
Megasphaera_elsdenii_DSM_20460_uid71135	Bacteria	Firmicutes	Negativicutes	Selenomonadales	Negativicutes	Megasphaera	Megasphaera elsdenii	NCBI
Campylobacter_hominis_ATCC_BAA_381_uid58981	Bacteria	Proteobacteria	Epsilonproteobacteria	Campylobacterales	Epsilonproteobacteria	Campylobacter	Campylobacter hominis	NCBI
Nocardia_cyriacigeorgica_GUH_2_uid89395	Bacteria	Actinobacteria	Actinobacteria (class)	Actinomycetales	Actinobacteria (class)	Nocardia	Nocardia cyriacigeorgica	NCBI
Selenomonas_ruminantium_lactilytica_TAM6421_uid157247	Bacteria	Firmicutes	Negativicutes	Selenomonadales	Negativicutes	Selenomonas	Selenomonas ruminantium	NCBI
Pyrococcus_abyssi_GE5_uid62903	Archaea	Euryarchaeota	Thermococci	Thermococcales	Thermococci	Pyrococcus	Pyrococcus abyssi	NCBI
Staphylococcus_aureus_JH1_uid58457	Bacteria	Firmicutes	Bacilli	Bacillales	Bacilli	Staphylococcus	Staphylococcus aureus	NCBI
Rubrobacter_xylanophilus_DSM_9941_uid58057	Bacteria	Actinobacteria	Actinobacteria (class)	Rubrobacterales	Actinobacteria (class)	Rubrobacter	Rubrobacter xylanophilus	NCBI
Helicobacter_pylori_J99_uid57789	Bacteria	Proteobacteria	Epsilonproteobacteria	Campylobacterales	Epsilonproteobacteria	Helicobacter	Helicobacter pylori	NCBI
Candidatus_Desulforudis_audaxviator_MP104C_uid59067	Bacteria	Firmicutes	Clostridia	Clostridiales	Clostridia	Candidatus Desulforudis	Candidatus Desulforudis audaxviator	NCBI
Helicobacter_bizzozeronii_CIII_1_uid68141	Bacteria	Proteobacteria	Epsilonproteobacteria	Campylobacterales	Epsilonproteobacteria	Helicobacter	Helicobacter bizzozeronii	NCBI
Acidobacterium_MP5ACTX9_uid50551	Bacteria	Acidobacteria	Acidobacteriia	Acidobacteriales	Acidobacteriia	Granulicella	Granulicella tundricola	NCBI
Exiguobacterium_AT1b_uid59093	Bacteria	Firmicutes	Bacilli	Bacillales	Bacilli	Exiguobacterium	Exiguobacterium sp. AT1b	NCBI
Methylotenera_301_uid49469	Bacteria	Proteobacteria	Betaproteobacteria	Methylophilales	Betaproteobacteria	Methylotenera	Methylotenera versatilis	NCBI
Chlamydophila_psittaci_08DC60_uid159525	Bacteria	Chlamydiae	Chlamydiia	Chlamydiales	Chlamydiia	Chlamydia	Chlamydia psittaci	NCBI
Enterobacter_638_uid58727	Bacteria	Proteobacteria	Gammaproteobacteria	Enterobacteriales	Gammaproteobacteria	Enterobacter	Enterobacter sp. 638	NCBI
Brachyspira_murdochii_DSM_12563_uid48819	Bacteria	Spirochaetes	Spirochaetia	Spirochaetales	Spirochaetia	Brachyspira	Brachyspira murdochii	NCBI
Desulfohalobium_retbaense_DSM_5692_uid59183	Bacteria	Proteobacteria	Deltaproteobacteria	Desulfovibrionales	Deltaproteobacteria	Desulfohalobium	Desulfohalobium retbaense	NCBI
Propionibacterium_acnes_266_uid162059	Bacteria	Actinobacteria	Actinobacteria (class)	Actinomycetales	Actinobacteria (class)	Propionibacterium	Propionibacterium acnes	NCBI
Polynucleobacter_necessarius_asymbioticus_QLW_P1DMWA_1_uid58611	Bacteria	Proteobacteria	Betaproteobacteria	Burkholderiales	Betaproteobacteria	Polynucleobacter	Polynucleobacter necessarius	NCBI
Polaromonas_naphthalenivorans_CJ2_uid58273	Bacteria	Proteobacteria	Betaproteobacteria	Burkholderiales	Betaproteobacteria	Polaromonas	Polaromonas naphthalenivorans	NCBI
Thermococcus_CL1_uid168259	Archaea	Euryarchaeota	Thermococci	Thermococcales	Thermococci	Thermococcus	Thermococcus sp. CL1	NCBI
Spirochaeta_thermophila_DSM_6578_uid162041	Bacteria	Spirochaetes	Spirochaetia	Spirochaetales	Spirochaetia	Spirochaeta	Spirochaeta thermophila	NCBI
Shewanella_baltica_OS185_uid58743	Bacteria	Proteobacteria	Gammaproteobacteria	Alteromonadales	Gammaproteobacteria	Shewanella	Shewanella baltica	NCBI
Hydrogenobacter_thermophilus_TK_6_uid159875	Bacteria	Aquificae	Aquificae (class)	Aquificales	Aquificae (class)	Hydrogenobacter	Hydrogenobacter thermophilus	NCBI
Chlamydophila_psittaci_02DC15_uid159521	Bacteria	Chlamydiae	Chlamydiia	Chlamydiales	Chlamydiia	Chlamydia	Chlamydia psittaci	NCBI
Buchnera_aphidicola_LL01__Acyrthosiphon_pisum__uid158843	Bacteria	Proteobacteria	Gammaproteobacteria	Enterobacteriales	Gammaproteobacteria	Buchnera	Buchnera aphidicola	NCBI
Mycobacterium_intracellulare_MOTT_64_uid89385	Bacteria	Actinobacteria	Actinobacteria (class)	Actinomycetales	Actinobacteria (class)	Mycobacterium	Mycobacterium intracellulare	NCBI
Escherichia_coli_BW2952_uid59391	Bacteria	Proteobacteria	Gammaproteobacteria	Enterobacteriales	Gammaproteobacteria	Escherichia	Escherichia coli	NCBI
Sulfuricurvum_kujiense_DSM_16994_uid60789	Bacteria	Proteobacteria	Epsilonproteobacteria	Campylobacterales	Epsilonproteobacteria	Sulfuricurvum	Sulfuricurvum kujiense	NCBI
Gallionella_capsiferriformans_ES_2_uid51505	Bacteria	Proteobacteria	Betaproteobacteria	Gallionellales	Betaproteobacteria	Gallionella	Gallionella capsiferriformans	NCBI
Rhodopirellula_baltica_SH_1_uid61589	Bacteria	Planctomycetes	Planctomycetia	Planctomycetales	Planctomycetia	Rhodopirellula	Rhodopirellula baltica	NCBI
Methanohalobium_evestigatum_Z_7303_uid49857	Archaea	Euryarchaeota	Methanomicrobia	Methanosarcinales	Methanomicrobia	Methanohalobium	Methanohalobium evestigatum	NCBI
Corynebacterium_diphtheriae_CDCE_8392_uid84295	Bacteria	Actinobacteria	Actinobacteria (class)	Actinomycetales	Actinobacteria (class)	Corynebacterium	Corynebacterium diphtheriae	NCBI
Staphylococcus_aureus_ED133_uid159689	Bacteria	Firmicutes	Bacilli	Bacillales	Bacilli	Staphylococcus	Staphylococcus aureus	NCBI
Chlamydia_trachomatis_D_LC_uid159879	Bacteria	Chlamydiae	Chlamydiia	Chlamydiales	Chlamydiia	Chlamydia	Chlamydia trachomatis	NCBI
Acholeplasma_laidlawii_PG_8A_uid58901	Bacteria	Tenericutes	Mollicutes	Acholeplasmatales	Mollicutes	Acholeplasma	Acholeplasma laidlawii	NCBI
Anaerococcus_prevotii_DSM_20548_uid59219	Bacteria	Firmicutes	Clostridia	Clostridiales	Clostridia	Anaerococcus	Anaerococcus prevotii	NCBI
Streptomyces_griseus_NBRC_13350_uid58983	Bacteria	Actinobacteria	Actinobacteria (class)	Actinomycetales	Actinobacteria (class)	Streptomyces	Streptomyces griseus	NCBI
Candidatus_Ruthia_magnifica_Cm__Calyptogena_magnifica__uid58645	Bacteria	Proteobacteria	Gammaproteobacteria	NULL	Gammaproteobacteria	NULL	Candidatus Ruthia magnifica	NCBI
Pseudomonas_putida_F1_uid58355	Bacteria	Proteobacteria	Gammaproteobacteria	Pseudomonadales	Gammaproteobacteria	Pseudomonas	Pseudomonas putida	NCBI
Treponema_pallidum_pertenue_Gauthier_uid87067	Bacteria	Spirochaetes	Spirochaetia	Spirochaetales	Spirochaetia	Treponema	Treponema pallidum	NCBI
Delftia_acidovorans_SPH_1_uid58703	Bacteria	Proteobacteria	Betaproteobacteria	Burkholderiales	Betaproteobacteria	Delftia	Delftia acidovorans	NCBI
Buchnera_aphidicola_JF99__Acyrthosiphon_pisum__uid158847	Bacteria	Proteobacteria	Gammaproteobacteria	Enterobacteriales	Gammaproteobacteria	Buchnera	Buchnera aphidicola	NCBI
Francisella_tularensis_holarctica_FTNF002_00_uid58999	Bacteria	Proteobacteria	Gammaproteobacteria	Thiotrichales	Gammaproteobacteria	Francisella	Francisella tularensis	NCBI
Salmonella_enterica_serovar_Gallinarum_pullorum_RKS5078_uid87035	Bacteria	Proteobacteria	Gammaproteobacteria	Enterobacteriales	Gammaproteobacteria	Salmonella	Salmonella enterica	NCBI
Staphylococcus_aureus_JH9_uid58455	Bacteria	Firmicutes	Bacilli	Bacillales	Bacilli	Staphylococcus	Staphylococcus aureus	NCBI
Ralstonia_pickettii_12D_uid58859	Bacteria	Proteobacteria	Betaproteobacteria	Burkholderiales	Betaproteobacteria	Ralstonia	Ralstonia pickettii	NCBI
Chlamydia_muridarum_Nigg_uid57785	Bacteria	Chlamydiae	Chlamydiia	Chlamydiales	Chlamydiia	Chlamydia	Chlamydia muridarum	NCBI
Ruegeria_pomeroyi_DSS_3_uid57863	Bacteria	Proteobacteria	Alphaproteobacteria	Rhodobacterales	Alphaproteobacteria	Ruegeria	Ruegeria pomeroyi	NCBI
Burkholderia_ambifaria_MC40_6_uid58701	Bacteria	Proteobacteria	Betaproteobacteria	Burkholderiales	Betaproteobacteria	Burkholderia	Burkholderia ambifaria	NCBI
Buchnera_aphidicola_APS__Acyrthosiphon_pisum__uid57805	Bacteria	Proteobacteria	Gammaproteobacteria	Enterobacteriales	Gammaproteobacteria	Buchnera	Buchnera aphidicola	NCBI
Phycisphaera_mikurensis_NBRC_102666_uid157331	Bacteria	Planctomycetes	Phycisphaerae	Phycisphaerales	Phycisphaerae	Phycisphaera	Phycisphaera mikurensis	NCBI
Halopiger_xanaduensis_SH_6_uid68105	Archaea	Euryarchaeota	Halobacteria	Halobacteriales	Halobacteria	Halopiger	Halopiger xanaduensis	NCBI
Syntrophobacter_fumaroxidans_MPOB_uid58177	Bacteria	Proteobacteria	Deltaproteobacteria	Syntrophobacterales	Deltaproteobacteria	Syntrophobacter	Syntrophobacter fumaroxidans	NCBI
Streptococcus_equi_4047_uid59259	Bacteria	Firmicutes	Bacilli	Lactobacillales	Bacilli	Streptococcus	Streptococcus equi	NCBI
Aeromonas_salmonicida_A449_uid58631	Bacteria	Proteobacteria	Gammaproteobacteria	Aeromonadales	Gammaproteobacteria	Aeromonas	Aeromonas salmonicida	NCBI
Pantoea_At_9b_uid55845	Bacteria	Proteobacteria	Gammaproteobacteria	Enterobacteriales	Gammaproteobacteria	Pantoea	Pantoea sp. At-9b	NCBI
Parabacteroides_distasonis_ATCC_8503_uid58301	Bacteria	Bacteroidetes	Bacteroidia	Bacteroidales	Bacteroidia	Parabacteroides	Parabacteroides distasonis	NCBI
Methylobacterium_extorquens_AM1_uid57605	Bacteria	Proteobacteria	Alphaproteobacteria	Rhizobiales	Alphaproteobacteria	Methylobacterium	Methylobacterium extorquens	NCBI
Leuconostoc_mesenteroides_J18_uid84337	Bacteria	Firmicutes	Bacilli	Lactobacillales	Bacilli	Leuconostoc	Leuconostoc mesenteroides	NCBI
Helicobacter_pylori_Lithuania75_uid159491	Bacteria	Proteobacteria	Epsilonproteobacteria	Campylobacterales	Epsilonproteobacteria	Helicobacter	Helicobacter pylori	NCBI
Chlorobium_tepidum_TLS_uid57897	Bacteria	Chlorobi	Chlorobia	Chlorobiales	Chlorobia	Chlorobaculum	Chlorobaculum tepidum	NCBI
Streptococcus_pneumoniae_670_6B_uid52533	Bacteria	Firmicutes	Bacilli	Lactobacillales	Bacilli	Streptococcus	Streptococcus pneumoniae	NCBI
Chlamydia_trachomatis_Sweden2_uid161995	Bacteria	Chlamydiae	Chlamydiia	Chlamydiales	Chlamydiia	Chlamydia	Chlamydia trachomatis	NCBI
Taylorella_equigenitalis_ATCC_35865_uid170255	Bacteria	Proteobacteria	Betaproteobacteria	Burkholderiales	Betaproteobacteria	Taylorella	Taylorella equigenitalis	NCBI
Delftia_Cs1_4_uid67319	Bacteria	Proteobacteria	Betaproteobacteria	Burkholderiales	Betaproteobacteria	Delftia	Delftia sp. Cs1-4	NCBI
Haloarcula_hispanica_ATCC_33960_uid72475	Archaea	Euryarchaeota	Halobacteria	Halobacteriales	Halobacteria	Haloarcula	Haloarcula hispanica	NCBI
Clostridium_botulinum_H04402_065_uid162091	Bacteria	Firmicutes	Clostridia	Clostridiales	Clostridia	Clostridium	Clostridium botulinum	NCBI
Candidatus_Phytoplasma_australiense_uid61641	Bacteria	Tenericutes	Mollicutes	Acholeplasmatales	Mollicutes	Candidatus Phytoplasma	Candidatus Phytoplasma australiense	NCBI
Streptococcus_equi_zooepidemicus_uid59261	Bacteria	Firmicutes	Bacilli	Lactobacillales	Bacilli	Streptococcus	Streptococcus equi	NCBI
Caldicellulosiruptor_owensensis_OL_uid60165	Bacteria	Firmicutes	Clostridia	Thermoanaerobacterales	Clostridia	Caldicellulosiruptor	Caldicellulosiruptor owensensis	NCBI
Listeria_seeligeri_serovar_1_2b_SLCC3954_uid46215	Bacteria	Firmicutes	Bacilli	Bacillales	Bacilli	Listeria	Listeria seeligeri	NCBI
Mycoplasma_wenyonii_Massachusetts_uid170731	Bacteria	Tenericutes	Mollicutes	Mycoplasmatales	Mollicutes	Mycoplasma	Mycoplasma wenyonii	NCBI
Clostridium_perfringens_SM101_uid58117	Bacteria	Firmicutes	Clostridia	Clostridiales	Clostridia	Clostridium	Clostridium perfringens	NCBI
Streptococcus_suis_BM407_uid59321	Bacteria	Firmicutes	Bacilli	Lactobacillales	Bacilli	Streptococcus	Streptococcus suis	NCBI
Methanoculleus_marisnigri_JR1_uid58561	Archaea	Euryarchaeota	Methanomicrobia	Methanomicrobiales	Methanomicrobia	Methanoculleus	Methanoculleus marisnigri	NCBI
Xylella_fastidiosa_M23_uid58809	Bacteria	Proteobacteria	Gammaproteobacteria	Xanthomonadales	Gammaproteobacteria	Xylella	Xylella fastidiosa	NCBI
Blattabacterium__Mastotermes_darwiniensis__MADAR_uid77127	Bacteria	Bacteroidetes	Flavobacteriia	Flavobacteriales	Flavobacteriia	Blattabacterium	Blattabacterium sp. (Mastotermes darwiniensis)	NCBI
Mycoplasma_hyorhinis_MCLD_uid162087	Bacteria	Tenericutes	Mollicutes	Mycoplasmatales	Mollicutes	Mycoplasma	Mycoplasma hyorhinis	NCBI
Burkholderia_rhizoxinica_HKI_454_uid60487	Bacteria	Proteobacteria	Betaproteobacteria	Burkholderiales	Betaproteobacteria	Burkholderia	Burkholderia rhizoxinica	NCBI
Blattabacterium__Blaberus_giganteus__uid165873	Bacteria	Bacteroidetes	Flavobacteriia	Flavobacteriales	Flavobacteriia	Blattabacterium	NULL	NCBI
Polynucleobacter_necessarius_STIR1_uid58967	Bacteria	Proteobacteria	Betaproteobacteria	Burkholderiales	Betaproteobacteria	Polynucleobacter	Polynucleobacter necessarius	NCBI
Xylella_fastidiosa_9a5c_uid57849	Bacteria	Proteobacteria	Gammaproteobacteria	Xanthomonadales	Gammaproteobacteria	Xylella	Xylella fastidiosa	NCBI
Roseiflexus_castenholzii_DSM_13941_uid58287	Bacteria	Chloroflexi	Chloroflexi (class)	Chloroflexales	Chloroflexi (class)	Roseiflexus	Roseiflexus castenholzii	NCBI
Candidatus_Azobacteroides_pseudotrichonymphae_genomovar__CFP2_uid59163	Bacteria	Bacteroidetes	Bacteroidia	Bacteroidales	Bacteroidia	Candidatus Azobacteroides	Candidatus Azobacteroides pseudotrichonymphae	NCBI
Rhodopseudomonas_palustris_HaA2_uid58439	Bacteria	Proteobacteria	Alphaproteobacteria	Rhizobiales	Alphaproteobacteria	Rhodopseudomonas	Rhodopseudomonas palustris	NCBI
Rhodococcus_equi_103S_uid60171	Bacteria	Actinobacteria	Actinobacteria (class)	Actinomycetales	Actinobacteria (class)	Rhodococcus	Rhodococcus equi	NCBI
Pseudomonas_aeruginosa_DK2_uid168996	Bacteria	Proteobacteria	Gammaproteobacteria	Pseudomonadales	Gammaproteobacteria	Pseudomonas	Pseudomonas aeruginosa	NCBI
Methylobacterium_chloromethanicum_CM4_uid58933	Bacteria	Proteobacteria	Alphaproteobacteria	Rhizobiales	Alphaproteobacteria	Methylobacterium	Methylobacterium chloromethanicum	NCBI
Lactobacillus_rhamnosus_GG_uid59313	Bacteria	Firmicutes	Bacilli	Lactobacillales	Bacilli	Lactobacillus	Lactobacillus rhamnosus	NCBI
Streptococcus_suis_D12_uid162127	Bacteria	Firmicutes	Bacilli	Lactobacillales	Bacilli	Streptococcus	Streptococcus suis	NCBI
Helicobacter_pylori_uid159983	Bacteria	Proteobacteria	Epsilonproteobacteria	Campylobacterales	Epsilonproteobacteria	Helicobacter	Helicobacter pylori	NCBI
Deinococcus_geothermalis_DSM_11300_uid58275	Bacteria	Deinococcus-Thermus	Deinococci	Deinococcales	Deinococci	Deinococcus	Deinococcus geothermalis	NCBI
Salmonella_enterica_serovar_Typhimurium_14028S_uid86059	Bacteria	Proteobacteria	Gammaproteobacteria	Enterobacteriales	Gammaproteobacteria	Salmonella	Salmonella enterica	NCBI
Burkholderia_gladioli_BSR3_uid66301	Bacteria	Proteobacteria	Betaproteobacteria	Burkholderiales	Betaproteobacteria	Burkholderia	Burkholderia gladioli	NCBI
Methylobacterium_4_46_uid58843	Bacteria	Proteobacteria	Alphaproteobacteria	Rhizobiales	Alphaproteobacteria	Methylobacterium	Methylobacterium sp. 4-46	NCBI
Mycobacterium_tuberculosis_KZN_605_uid54947	Bacteria	Actinobacteria	Actinobacteria (class)	Actinomycetales	Actinobacteria (class)	Mycobacterium	Mycobacterium tuberculosis	NCBI
Chlorobium_phaeobacteroides_DSM_266_uid58133	Bacteria	Chlorobi	Chlorobia	Chlorobiales	Chlorobia	Chlorobium	Chlorobium phaeobacteroides	NCBI
Brucella_canis_HSK_A52141_uid83613	Bacteria	Proteobacteria	Alphaproteobacteria	Rhizobiales	Alphaproteobacteria	Brucella	Brucella canis	NCBI
Corynebacterium_diphtheriae_HC02_uid84317	Bacteria	Actinobacteria	Actinobacteria (class)	Actinomycetales	Actinobacteria (class)	Corynebacterium	Corynebacterium diphtheriae	NCBI
Desulfurococcus_fermentans_DSM_16532_uid75119	Archaea	Crenarchaeota	Thermoprotei	Desulfurococcales	Thermoprotei	Desulfurococcus	Desulfurococcus fermentans	NCBI
Clostridium_ljungdahlii_DSM_13528_uid50583	Bacteria	Firmicutes	Clostridia	Clostridiales	Clostridia	Clostridium	Clostridium ljungdahlii	NCBI
Escherichia_coli_LF82_uid161965	Bacteria	Proteobacteria	Gammaproteobacteria	Enterobacteriales	Gammaproteobacteria	Escherichia	Escherichia coli	NCBI
Clostridium_sticklandii_DSM_519_uid59585	Bacteria	Firmicutes	Clostridia	Clostridiales	Clostridia	NULL	[Clostridium] sticklandii	NCBI
Escherichia_coli_ATCC_8739_uid58783	Bacteria	Proteobacteria	Gammaproteobacteria	Enterobacteriales	Gammaproteobacteria	Escherichia	Escherichia coli	NCBI
Enterococcus_faecalis_D32_uid171261	Bacteria	Firmicutes	Bacilli	Lactobacillales	Bacilli	Enterococcus	Enterococcus faecalis	NCBI
Burkholderia_pseudomallei_668_uid58389	Bacteria	Proteobacteria	Betaproteobacteria	Burkholderiales	Betaproteobacteria	Burkholderia	Burkholderia pseudomallei	NCBI
Helicobacter_pylori_SNT49_uid159615	Bacteria	Proteobacteria	Epsilonproteobacteria	Campylobacterales	Epsilonproteobacteria	Helicobacter	Helicobacter pylori	NCBI
Dehalogenimonas_lykanthroporepellens_BL_DC_9_uid48131	Bacteria	Chloroflexi	Dehalococcoidetes	NULL	Dehalococcoidetes	Dehalogenimonas	Dehalogenimonas lykanthroporepellens	NCBI
Treponema_succinifaciens_DSM_2489_uid65781	Bacteria	Spirochaetes	Spirochaetia	Spirochaetales	Spirochaetia	Treponema	Treponema succinifaciens	NCBI
Rhodopseudomonas_palustris_DX_1_uid43327	Bacteria	Proteobacteria	Alphaproteobacteria	Rhizobiales	Alphaproteobacteria	Rhodopseudomonas	Rhodopseudomonas palustris	NCBI
Streptococcus_pyogenes_M1_GAS_uid57845	Bacteria	Firmicutes	Bacilli	Lactobacillales	Bacilli	Streptococcus	Streptococcus pyogenes	NCBI
Coxiella_burnetii_CbuG_Q212_uid58893	Bacteria	Proteobacteria	Gammaproteobacteria	Legionellales	Gammaproteobacteria	Coxiella	Coxiella burnetii	NCBI
Lactococcus_lactis_KF147_uid42831	Bacteria	Firmicutes	Bacilli	Lactobacillales	Bacilli	Lactococcus	Lactococcus lactis	NCBI
Cronobacter_turicensis_z3032_uid40821	Bacteria	Proteobacteria	Gammaproteobacteria	Enterobacteriales	Gammaproteobacteria	Cronobacter	Cronobacter turicensis	NCBI
Yersinia_pestis_biovar_Medievalis_Harbin_35_uid158537	Bacteria	Proteobacteria	Gammaproteobacteria	Enterobacteriales	Gammaproteobacteria	Yersinia	Yersinia pestis	NCBI
Streptococcus_mutans_LJ23_uid162197	Bacteria	Firmicutes	Bacilli	Lactobacillales	Bacilli	Streptococcus	Streptococcus mutans	NCBI
Sinorhizobium_meliloti_1021_uid57603	Bacteria	Proteobacteria	Alphaproteobacteria	Rhizobiales	Alphaproteobacteria	Sinorhizobium	Sinorhizobium meliloti	NCBI
Pyrobaculum_aerophilum_IM2_uid57727	Archaea	Crenarchaeota	Thermoprotei	Thermoproteales	Thermoprotei	Pyrobaculum	Pyrobaculum aerophilum	NCBI
Neisseria_meningitidis_053442_uid58587	Bacteria	Proteobacteria	Betaproteobacteria	Neisseriales	Betaproteobacteria	Neisseria	Neisseria meningitidis	NCBI
Prochlorococcus_marinus_MIT_9215_uid58819	Bacteria	Cyanobacteria	NULL	Prochlorales	NULL	Prochlorococcus	Prochlorococcus marinus	NCBI
Leptotrichia_buccalis_C_1013_b_uid59211	Bacteria	Fusobacteria	Fusobacteriia	Fusobacteriales	Fusobacteriia	Leptotrichia	Leptotrichia buccalis	NCBI
Sulfolobus_acidocaldarius_DSM_639_uid58379	Archaea	Crenarchaeota	Thermoprotei	Sulfolobales	Thermoprotei	Sulfolobus	Sulfolobus acidocaldarius	NCBI
Brachyspira_pilosicoli_95_1000_uid50609	Bacteria	Spirochaetes	Spirochaetia	Spirochaetales	Spirochaetia	Brachyspira	Brachyspira pilosicoli	NCBI
Sebaldella_termitidis_ATCC_33386_uid41865	Bacteria	Fusobacteria	Fusobacteriia	Fusobacteriales	Fusobacteriia	Sebaldella	Sebaldella termitidis	NCBI
Corynebacterium_ulcerans_BR_AD22_uid68291	Bacteria	Actinobacteria	Actinobacteria (class)	Actinomycetales	Actinobacteria (class)	Corynebacterium	Corynebacterium ulcerans	NCBI
Bacteroides_salanitronis_DSM_18170_uid63269	Bacteria	Bacteroidetes	Bacteroidia	Bacteroidales	Bacteroidia	Bacteroides	Bacteroides salanitronis	NCBI
Pasteurella_multocida_3480_uid161955	Bacteria	Proteobacteria	Gammaproteobacteria	Pasteurellales	Gammaproteobacteria	Pasteurella	Pasteurella multocida	NCBI
Bartonella_henselae_Houston_1_uid57745	Bacteria	Proteobacteria	Alphaproteobacteria	Rhizobiales	Alphaproteobacteria	Bartonella	Bartonella henselae	NCBI
Burkholderia_KJ006_uid165871	Bacteria	Proteobacteria	Betaproteobacteria	Burkholderiales	Betaproteobacteria	Burkholderia	Burkholderia sp. KJ006	NCBI
Pantoea_vagans_C9_1_uid49871	Bacteria	Proteobacteria	Gammaproteobacteria	Enterobacteriales	Gammaproteobacteria	Pantoea	Pantoea vagans	NCBI
Kribbella_flavida_DSM_17836_uid43465	Bacteria	Actinobacteria	Actinobacteria (class)	Actinomycetales	Actinobacteria (class)	Kribbella	Kribbella flavida	NCBI
Rickettsia_typhi_B9991CWPP_uid158357	Bacteria	Proteobacteria	Alphaproteobacteria	Rickettsiales	Alphaproteobacteria	Rickettsia	Rickettsia typhi	NCBI
Haliscomenobacter_hydrossis_DSM_1100_uid66777	Bacteria	Bacteroidetes	Sphingobacteriia	Sphingobacteriales	Sphingobacteriia	Haliscomenobacter	Haliscomenobacter hydrossis	NCBI
Thermococcus_onnurineus_NA1_uid59043	Archaea	Euryarchaeota	Thermococci	Thermococcales	Thermococci	Thermococcus	Thermococcus onnurineus	NCBI
Clostridium_perfringens_ATCC_13124_uid57901	Bacteria	Firmicutes	Clostridia	Clostridiales	Clostridia	Clostridium	Clostridium perfringens	NCBI
Clostridium_botulinum_E3_Alaska_E43_uid59157	Bacteria	Firmicutes	Clostridia	Clostridiales	Clostridia	Clostridium	Clostridium botulinum	NCBI
Vibrio_furnissii_NCTC_11218_uid82347	Bacteria	Proteobacteria	Gammaproteobacteria	Vibrionales	Gammaproteobacteria	Vibrio	Vibrio furnissii	NCBI
Bacillus_thuringiensis_Al_Hakam_uid58795	Bacteria	Firmicutes	Bacilli	Bacillales	Bacilli	Bacillus	Bacillus thuringiensis	NCBI
Pseudomonas_mendocina_NK_01_uid66299	Bacteria	Proteobacteria	Gammaproteobacteria	Pseudomonadales	Gammaproteobacteria	Pseudomonas	Pseudomonas mendocina	NCBI
Kosmotoga_olearia_TBF_19_5_1_uid59205	Bacteria	Thermotogae	Thermotogae (class)	Thermotogales	Thermotogae (class)	Kosmotoga	Kosmotoga olearia	NCBI
Escherichia_coli_KO11FL_uid162099	Bacteria	Proteobacteria	Gammaproteobacteria	Enterobacteriales	Gammaproteobacteria	Escherichia	Escherichia coli	NCBI
Shewanella_putrefaciens_200_uid161927	Bacteria	Proteobacteria	Gammaproteobacteria	Alteromonadales	Gammaproteobacteria	Shewanella	Shewanella putrefaciens	NCBI
Pseudoalteromonas_SM9913_uid61247	Bacteria	Proteobacteria	Gammaproteobacteria	Alteromonadales	Gammaproteobacteria	Pseudoalteromonas	Pseudoalteromonas sp. SM9913	NCBI
Yersinia_enterocolitica_8081_uid57741	Bacteria	Proteobacteria	Gammaproteobacteria	Enterobacteriales	Gammaproteobacteria	Yersinia	Yersinia enterocolitica	NCBI
Ferrimonas_balearica_DSM_9799_uid53371	Bacteria	Proteobacteria	Gammaproteobacteria	Alteromonadales	Gammaproteobacteria	Ferrimonas	Ferrimonas balearica	NCBI
Thermococcus_barophilus_MP_uid54733	Archaea	Euryarchaeota	Thermococci	Thermococcales	Thermococci	Thermococcus	Thermococcus barophilus	NCBI
Synechococcus_WH_8102_uid61581	Bacteria	Cyanobacteria	NULL	Chroococcales	NULL	Synechococcus	Synechococcus sp. WH 8102	NCBI
Roseiflexus_RS_1_uid58523	Bacteria	Chloroflexi	Chloroflexi (class)	Chloroflexales	Chloroflexi (class)	Roseiflexus	Roseiflexus sp. RS-1	NCBI
Rickettsia_prowazekii_Dachau_uid158057	Bacteria	Proteobacteria	Alphaproteobacteria	Rickettsiales	Alphaproteobacteria	Rickettsia	Rickettsia prowazekii	NCBI
Xenorhabdus_bovienii_SS_2004_uid46345	Bacteria	Proteobacteria	Gammaproteobacteria	Enterobacteriales	Gammaproteobacteria	Xenorhabdus	Xenorhabdus bovienii	NCBI
Hippea_maritima_DSM_10411_uid65267	Bacteria	Proteobacteria	Deltaproteobacteria	Desulfurellales	Deltaproteobacteria	Hippea	Hippea maritima	NCBI
Edwardsiella_tarda_EIB202_uid41819	Bacteria	Proteobacteria	Gammaproteobacteria	Enterobacteriales	Gammaproteobacteria	Edwardsiella	Edwardsiella tarda	NCBI
Thermotoga_thermarum_DSM_5069_uid68449	Bacteria	Thermotogae	Thermotogae (class)	Thermotogales	Thermotogae (class)	Thermotoga	Thermotoga thermarum	NCBI
Marinitoga_piezophila_KA3_uid81629	Bacteria	Thermotogae	Thermotogae (class)	Thermotogales	Thermotogae (class)	Marinitoga	Marinitoga piezophila	NCBI
Herbaspirillum_seropedicae_SmR1_uid50427	Bacteria	Proteobacteria	Betaproteobacteria	Burkholderiales	Betaproteobacteria	Herbaspirillum	Herbaspirillum seropedicae	NCBI
Mycoplasma_genitalium_G37_uid57707	Bacteria	Tenericutes	Mollicutes	Mycoplasmatales	Mollicutes	Mycoplasma	Mycoplasma genitalium	NCBI
Prochlorococcus_marinus_MIT_9313_uid57773	Bacteria	Cyanobacteria	NULL	Prochlorales	NULL	Prochlorococcus	Prochlorococcus marinus	NCBI
Acidovorax_avenae_ATCC_19860_uid42497	Bacteria	Proteobacteria	Betaproteobacteria	Burkholderiales	Betaproteobacteria	Acidovorax	Acidovorax avenae	NCBI
Helicobacter_pylori_83_uid161153	Bacteria	Proteobacteria	Epsilonproteobacteria	Campylobacterales	Epsilonproteobacteria	Helicobacter	Helicobacter pylori	NCBI
Frankia_alni_ACN14a_uid58695	Bacteria	Actinobacteria	Actinobacteria (class)	Actinomycetales	Actinobacteria (class)	Frankia	Frankia alni	NCBI
Desulfurobacterium_thermolithotrophum_DSM_11699_uid63405	Bacteria	Aquificae	Aquificae (class)	Aquificales	Aquificae (class)	Desulfurobacterium	Desulfurobacterium thermolithotrophum	NCBI
Acidovorax_JS42_uid58427	Bacteria	Proteobacteria	Betaproteobacteria	Burkholderiales	Betaproteobacteria	Acidovorax	Acidovorax sp. JS42	NCBI
Shewanella_amazonensis_SB2B_uid58257	Bacteria	Proteobacteria	Gammaproteobacteria	Alteromonadales	Gammaproteobacteria	Shewanella	Shewanella amazonensis	NCBI
Haemophilus_somnus_129PT_uid57929	Bacteria	Proteobacteria	Gammaproteobacteria	Pasteurellales	Gammaproteobacteria	Histophilus	Histophilus somni	NCBI
Bacillus_cereus_G9842_uid58759	Bacteria	Firmicutes	Bacilli	Bacillales	Bacilli	Bacillus	Bacillus cereus	NCBI
Beutenbergia_cavernae_DSM_12333_uid59047	Bacteria	Actinobacteria	Actinobacteria (class)	Actinomycetales	Actinobacteria (class)	Beutenbergia	Beutenbergia cavernae	NCBI
Methanococcus_maripaludis_C6_uid58947	Archaea	Euryarchaeota	Methanococci	Methanococcales	Methanococci	Methanococcus	Methanococcus maripaludis	NCBI
Thermotoga_lettingae_TMO_uid58419	Bacteria	Thermotogae	Thermotogae (class)	Thermotogales	Thermotogae (class)	Thermotoga	Thermotoga lettingae	NCBI
Helicobacter_pylori_F30_uid159991	Bacteria	Proteobacteria	Epsilonproteobacteria	Campylobacterales	Epsilonproteobacteria	Helicobacter	Helicobacter pylori	NCBI
Thiomicrospira_crunogena_XCL_2_uid58183	Bacteria	Proteobacteria	Gammaproteobacteria	Thiotrichales	Gammaproteobacteria	Thiomicrospira	Thiomicrospira crunogena	NCBI
Sulfurospirillum_barnesii_SES_3_uid168117	Bacteria	Proteobacteria	Epsilonproteobacteria	Campylobacterales	Epsilonproteobacteria	Sulfurospirillum	Sulfurospirillum barnesii	NCBI
Clostridium_botulinum_Ba4_657_uid59173	Bacteria	Firmicutes	Clostridia	Clostridiales	Clostridia	Clostridium	Clostridium botulinum	NCBI
Prevotella_melaninogenica_ATCC_25845_uid51377	Bacteria	Bacteroidetes	Bacteroidia	Bacteroidales	Bacteroidia	Prevotella	Prevotella melaninogenica	NCBI
Providencia_stuartii_MRSN_2154_uid162193	Bacteria	Proteobacteria	Gammaproteobacteria	Enterobacteriales	Gammaproteobacteria	Providencia	Providencia stuartii	NCBI
Alkalilimnicola_ehrlichii_MLHE_1_uid58467	Bacteria	Proteobacteria	Gammaproteobacteria	Chromatiales	Gammaproteobacteria	Alkalilimnicola	Alkalilimnicola ehrlichii	NCBI
Helicobacter_pylori_P12_uid59327	Bacteria	Proteobacteria	Epsilonproteobacteria	Campylobacterales	Epsilonproteobacteria	Helicobacter	Helicobacter pylori	NCBI
Sphaerobacter_thermophilus_DSM_20745_uid41997	Bacteria	Chloroflexi	Thermomicrobia (class)	Sphaerobacterales	Thermomicrobia (class)	Sphaerobacter	Sphaerobacter thermophilus	NCBI
Corynebacterium_diphtheriae_C7__beta__uid84313	Bacteria	Actinobacteria	Actinobacteria (class)	Actinomycetales	Actinobacteria (class)	Corynebacterium	Corynebacterium diphtheriae	NCBI
Chlamydia_trachomatis_G_11222_uid161361	Bacteria	Chlamydiae	Chlamydiia	Chlamydiales	Chlamydiia	Chlamydia	Chlamydia trachomatis	NCBI
Escherichia_coli_O157_H7_TW14359_uid59235	Bacteria	Proteobacteria	Gammaproteobacteria	Enterobacteriales	Gammaproteobacteria	Escherichia	Escherichia coli	NCBI
Streptococcus_gallolyticus_UCN34_uid46061	Bacteria	Firmicutes	Bacilli	Lactobacillales	Bacilli	Streptococcus	Streptococcus gallolyticus	NCBI
Mycoplasma_hyopneumoniae_232_uid58205	Bacteria	Tenericutes	Mollicutes	Mycoplasmatales	Mollicutes	Mycoplasma	Mycoplasma hyopneumoniae	NCBI
Clostridium_botulinum_B1_Okra_uid59147	Bacteria	Firmicutes	Clostridia	Clostridiales	Clostridia	Clostridium	Clostridium botulinum	NCBI
Streptomyces_scabiei_87_22_uid46531	Bacteria	Actinobacteria	Actinobacteria (class)	Actinomycetales	Actinobacteria (class)	Streptomyces	Streptomyces scabiei	NCBI
Idiomarina_loihiensis_L2TR_uid58087	Bacteria	Proteobacteria	Gammaproteobacteria	Alteromonadales	Gammaproteobacteria	Idiomarina	Idiomarina loihiensis	NCBI
Halanaerobium_praevalens_DSM_2228_uid161959	Bacteria	Firmicutes	Clostridia	Halanaerobiales	Clostridia	Halanaerobium	Halanaerobium praevalens	NCBI
Pseudomonas_aeruginosa_M18_uid162089	Bacteria	Proteobacteria	Gammaproteobacteria	Pseudomonadales	Gammaproteobacteria	Pseudomonas	Pseudomonas aeruginosa	NCBI
Escherichia_coli_B_REL606_uid58803	Bacteria	Proteobacteria	Gammaproteobacteria	Enterobacteriales	Gammaproteobacteria	Escherichia	Escherichia coli	NCBI
Staphylothermus_marinus_F1_uid58719	Archaea	Crenarchaeota	Thermoprotei	Desulfurococcales	Thermoprotei	Staphylothermus	Staphylothermus marinus	NCBI
Rickettsia_akari_Hartford_uid58161	Bacteria	Proteobacteria	Alphaproteobacteria	Rickettsiales	Alphaproteobacteria	Rickettsia	Rickettsia akari	NCBI
Pantoea_ananatis_uid86861	Bacteria	Proteobacteria	Gammaproteobacteria	Enterobacteriales	Gammaproteobacteria	Pantoea	Pantoea ananatis	NCBI
Methylomicrobium_alcaliphilum_uid77119	Bacteria	Proteobacteria	Gammaproteobacteria	Methylococcales	Gammaproteobacteria	Methylomicrobium	Methylomicrobium alcaliphilum	NCBI
Mycoplasma_gallisepticum_R_low__uid57993	Bacteria	Tenericutes	Mollicutes	Mycoplasmatales	Mollicutes	Mycoplasma	Mycoplasma gallisepticum	NCBI
Burkholderia_mallei_NCTC_10229_uid58383	Bacteria	Proteobacteria	Betaproteobacteria	Burkholderiales	Betaproteobacteria	Burkholderia	Burkholderia mallei	NCBI
Burkholderia_xenovorans_LB400_uid57823	Bacteria	Proteobacteria	Betaproteobacteria	Burkholderiales	Betaproteobacteria	Burkholderia	Burkholderia xenovorans	NCBI
Corynebacterium_jeikeium_K411_uid58399	Bacteria	Actinobacteria	Actinobacteria (class)	Actinomycetales	Actinobacteria (class)	Corynebacterium	Corynebacterium jeikeium	NCBI
Mycoplasma_penetrans_HF_2_uid57729	Bacteria	Tenericutes	Mollicutes	Mycoplasmatales	Mollicutes	Mycoplasma	Mycoplasma penetrans	NCBI
Corynebacterium_pseudotuberculosis_C231_uid159675	Bacteria	Actinobacteria	Actinobacteria (class)	Actinomycetales	Actinobacteria (class)	Corynebacterium	Corynebacterium pseudotuberculosis	NCBI
Paenibacillus_polymyxa_M1_uid162159	Bacteria	Firmicutes	Bacilli	Bacillales	Bacilli	Paenibacillus	Paenibacillus polymyxa	NCBI
Lactobacillus_salivarius_UCC118_uid58233	Bacteria	Firmicutes	Bacilli	Lactobacillales	Bacilli	Lactobacillus	Lactobacillus salivarius	NCBI
Aggregatibacter_actinomycetemcomitans_D7S_1_uid46989	Bacteria	Proteobacteria	Gammaproteobacteria	Pasteurellales	Gammaproteobacteria	Aggregatibacter	Aggregatibacter actinomycetemcomitans	NCBI
Buchnera_aphidicola_Bp__Baizongia_pistaciae__uid57827	Bacteria	Proteobacteria	Gammaproteobacteria	Enterobacteriales	Gammaproteobacteria	Buchnera	Buchnera aphidicola	NCBI
Robiginitalea_biformata_HTCC2501_uid58285	Bacteria	Bacteroidetes	Flavobacteriia	Flavobacteriales	Flavobacteriia	Robiginitalea	Robiginitalea biformata	NCBI
Clostridium_kluyveri_NBRC_12016_uid59369	Bacteria	Firmicutes	Clostridia	Clostridiales	Clostridia	Clostridium	Clostridium kluyveri	NCBI
Vibrio_cholerae_IEC224_uid89389	Bacteria	Proteobacteria	Gammaproteobacteria	Vibrionales	Gammaproteobacteria	Vibrio	Vibrio cholerae	NCBI
Caldicellulosiruptor_kronotskyensis_2002_uid60491	Bacteria	Firmicutes	Clostridia	Thermoanaerobacterales	Clostridia	Caldicellulosiruptor	Caldicellulosiruptor kronotskyensis	NCBI
Thermosphaera_aggregans_DSM_11486_uid48993	Archaea	Crenarchaeota	Thermoprotei	Desulfurococcales	Thermoprotei	Thermosphaera	Thermosphaera aggregans	NCBI
Geodermatophilus_obscurus_DSM_43160_uid43725	Bacteria	Actinobacteria	Actinobacteria (class)	Actinomycetales	Actinobacteria (class)	Geodermatophilus	Geodermatophilus obscurus	NCBI
Parachlamydia_acanthamoebae_UV7_uid68335	Bacteria	Chlamydiae	Chlamydiia	Chlamydiales	Chlamydiia	Parachlamydia	Parachlamydia acanthamoebae	NCBI
Bifidobacterium_longum_JDM301_uid49131	Bacteria	Actinobacteria	Actinobacteria (class)	Bifidobacteriales	Actinobacteria (class)	Bifidobacterium	Bifidobacterium longum	NCBI
Thermoplasma_volcanium_GSS1_uid57751	Archaea	Euryarchaeota	Thermoplasmata	Thermoplasmatales	Thermoplasmata	Thermoplasma	Thermoplasma volcanium	NCBI
Methanosarcina_mazei_Go1_uid57893	Archaea	Euryarchaeota	Methanomicrobia	Methanosarcinales	Methanomicrobia	Methanosarcina	Methanosarcina mazei	NCBI
Corynebacterium_pseudotuberculosis_42_02_A_uid159669	Bacteria	Actinobacteria	Actinobacteria (class)	Actinomycetales	Actinobacteria (class)	Corynebacterium	Corynebacterium pseudotuberculosis	NCBI
Pseudomonas_putida_W619_uid58651	Bacteria	Proteobacteria	Gammaproteobacteria	Pseudomonadales	Gammaproteobacteria	Pseudomonas	Pseudomonas putida	NCBI
Bacteroides_vulgatus_ATCC_8482_uid58253	Bacteria	Bacteroidetes	Bacteroidia	Bacteroidales	Bacteroidia	Bacteroides	Bacteroides vulgatus	NCBI
Acinetobacter_baumannii_MDR_ZJ06_uid158685	Bacteria	Proteobacteria	Gammaproteobacteria	Pseudomonadales	Gammaproteobacteria	Acinetobacter	Acinetobacter baumannii	NCBI
Verminephrobacter_eiseniae_EF01_2_uid58675	Bacteria	Proteobacteria	Betaproteobacteria	Burkholderiales	Betaproteobacteria	Verminephrobacter	Verminephrobacter eiseniae	NCBI
Escherichia_coli_IAI39_uid59381	Bacteria	Proteobacteria	Gammaproteobacteria	Enterobacteriales	Gammaproteobacteria	Escherichia	Escherichia coli	NCBI
Hyphomonas_neptunium_ATCC_15444_uid58433	Bacteria	Proteobacteria	Alphaproteobacteria	Rhodobacterales	Alphaproteobacteria	Hyphomonas	Hyphomonas neptunium	NCBI
Capnocytophaga_canimorsus_Cc5_uid70727	Bacteria	Bacteroidetes	Flavobacteriia	Flavobacteriales	Flavobacteriia	Capnocytophaga	Capnocytophaga canimorsus	NCBI
Nitrosomonas_AL212_uid55727	Bacteria	Proteobacteria	Betaproteobacteria	Nitrosomonadales	Betaproteobacteria	Nitrosomonas	Nitrosomonas sp. AL212	NCBI
Salmonella_enterica_serovar_Typhimurium_SL1344_uid86645	Bacteria	Proteobacteria	Gammaproteobacteria	Enterobacteriales	Gammaproteobacteria	Salmonella	Salmonella enterica	NCBI
Shigella_sonnei_Ss046_uid58217	Bacteria	Proteobacteria	Gammaproteobacteria	Enterobacteriales	Gammaproteobacteria	Shigella	Shigella sonnei	NCBI
Halanaerobium_hydrogeniformans_uid60191	Bacteria	Firmicutes	Clostridia	Halanaerobiales	Clostridia	Halanaerobium	Halanaerobium hydrogeniformans	NCBI
Actinobacillus_pleuropneumoniae_serovar_5b_L20_uid58789	Bacteria	Proteobacteria	Gammaproteobacteria	Pasteurellales	Gammaproteobacteria	Actinobacillus	Actinobacillus pleuropneumoniae	NCBI
Shewanella_violacea_DSS12_uid47085	Bacteria	Proteobacteria	Gammaproteobacteria	Alteromonadales	Gammaproteobacteria	Shewanella	Shewanella violacea	NCBI
Alicyclobacillus_acidocaldarius_DSM_446_uid59199	Bacteria	Firmicutes	Bacilli	Bacillales	Bacilli	Alicyclobacillus	Alicyclobacillus acidocaldarius	NCBI
Thermoproteus_neutrophilus_V24Sta_uid58421	Archaea	Crenarchaeota	Thermoprotei	Thermoproteales	Thermoprotei	Thermoproteus	Thermoproteus neutrophilus	NCBI
Acetobacter_pasteurianus_IFO_3283_12_uid158379	Bacteria	Proteobacteria	Alphaproteobacteria	Rhodospirillales	Alphaproteobacteria	Acetobacter	Acetobacter pasteurianus	NCBI
Syntrophus_aciditrophicus_SB_uid58539	Bacteria	Proteobacteria	Deltaproteobacteria	Syntrophobacterales	Deltaproteobacteria	Syntrophus	Syntrophus aciditrophicus	NCBI
Azospirillum_brasilense_Sp245_uid162161	Bacteria	Proteobacteria	Alphaproteobacteria	Rhodospirillales	Alphaproteobacteria	Azospirillum	Azospirillum brasilense	NCBI
Chlamydia_trachomatis_E_SW3_uid167483	Bacteria	Chlamydiae	Chlamydiia	Chlamydiales	Chlamydiia	Chlamydia	Chlamydia trachomatis	NCBI
Rickettsia_rickettsii_Arizona_uid86655	Bacteria	Proteobacteria	Alphaproteobacteria	Rickettsiales	Alphaproteobacteria	Rickettsia	Rickettsia rickettsii	NCBI
Tsukamurella_paurometabola_DSM_20162_uid48829	Bacteria	Actinobacteria	Actinobacteria (class)	Actinomycetales	Actinobacteria (class)	Tsukamurella	Tsukamurella paurometabola	NCBI
Ochrobactrum_anthropi_ATCC_49188_uid58921	Bacteria	Proteobacteria	Alphaproteobacteria	Rhizobiales	Alphaproteobacteria	Ochrobactrum	Ochrobactrum anthropi	NCBI
Geobacillus_kaustophilus_HTA426_uid58227	Bacteria	Firmicutes	Bacilli	Bacillales	Bacilli	Geobacillus	Geobacillus kaustophilus	NCBI
Rhodomicrobium_vannielii_ATCC_17100_uid43247	Bacteria	Proteobacteria	Alphaproteobacteria	Rhizobiales	Alphaproteobacteria	Rhodomicrobium	Rhodomicrobium vannielii	NCBI
Caldisericum_exile_AZM16c01_uid158173	Bacteria	Caldiserica	Caldisericia	Caldisericales	Caldisericia	Caldisericum	Caldisericum exile	NCBI
Xanthomonas_campestris_ATCC_33913_uid57887	Bacteria	Proteobacteria	Gammaproteobacteria	Xanthomonadales	Gammaproteobacteria	Xanthomonas	Xanthomonas campestris	NCBI
Gardnerella_vaginalis_409_05_uid43211	Bacteria	Actinobacteria	Actinobacteria (class)	Bifidobacteriales	Actinobacteria (class)	Gardnerella	Gardnerella vaginalis	NCBI
Desulfovibrio_alaskensis_G20_uid57941	Bacteria	Proteobacteria	Deltaproteobacteria	Desulfovibrionales	Deltaproteobacteria	Desulfovibrio	Desulfovibrio alaskensis	NCBI
Aminobacterium_colombiense_DSM_12261_uid47083	Bacteria	Synergistetes	Synergistia	Synergistales	Synergistia	Aminobacterium	Aminobacterium colombiense	NCBI
Mycoplasma_agalactiae_uid46679	Bacteria	Tenericutes	Mollicutes	Mycoplasmatales	Mollicutes	Mycoplasma	Mycoplasma agalactiae	NCBI
Prochlorococcus_marinus_AS9601_uid58307	Bacteria	Cyanobacteria	NULL	Prochlorales	NULL	Prochlorococcus	Prochlorococcus marinus	NCBI
Treponema_denticola_ATCC_35405_uid57583	Bacteria	Spirochaetes	Spirochaetia	Spirochaetales	Spirochaetia	Treponema	Treponema denticola	NCBI
Brucella_abortus_bv__1_9_941_uid58019	Bacteria	Proteobacteria	Alphaproteobacteria	Rhizobiales	Alphaproteobacteria	Brucella	Brucella abortus	NCBI
Intrasporangium_calvum_DSM_43043_uid61729	Bacteria	Actinobacteria	Actinobacteria (class)	Actinomycetales	Actinobacteria (class)	Intrasporangium	Intrasporangium calvum	NCBI
Acinetobacter_calcoaceticus_PHEA_2_uid83123	Bacteria	Proteobacteria	Gammaproteobacteria	Pseudomonadales	Gammaproteobacteria	Acinetobacter	Acinetobacter calcoaceticus	NCBI
Staphylococcus_aureus_TCH60_uid159859	Bacteria	Firmicutes	Bacilli	Bacillales	Bacilli	Staphylococcus	Staphylococcus aureus	NCBI
Muricauda_ruestringensis_DSM_13258_uid72479	Bacteria	Bacteroidetes	Flavobacteriia	Flavobacteriales	Flavobacteriia	Muricauda	Muricauda ruestringensis	NCBI
Janthinobacterium_Marseille_uid58603	Bacteria	Proteobacteria	Betaproteobacteria	Burkholderiales	Betaproteobacteria	Janthinobacterium	Janthinobacterium sp. Marseille	NCBI
Staphylococcus_aureus_ECT_R_2_uid159389	Bacteria	Firmicutes	Bacilli	Bacillales	Bacilli	Staphylococcus	Staphylococcus aureus	NCBI
Actinobacillus_succinogenes_130Z_uid58247	Bacteria	Proteobacteria	Gammaproteobacteria	Pasteurellales	Gammaproteobacteria	Actinobacillus	Actinobacillus succinogenes	NCBI
Frankia_CcI3_uid58397	Bacteria	Actinobacteria	Actinobacteria (class)	Actinomycetales	Actinobacteria (class)	Frankia	Frankia sp. CcI3	NCBI
Staphylococcus_saprophyticus_ATCC_15305_uid58411	Bacteria	Firmicutes	Bacilli	Bacillales	Bacilli	Staphylococcus	Staphylococcus saprophyticus	NCBI
Zymomonas_mobilis_ATCC_29191_uid170612	Bacteria	Proteobacteria	Alphaproteobacteria	Sphingomonadales	Alphaproteobacteria	Zymomonas	Zymomonas mobilis	NCBI
Neisseria_gonorrhoeae_TCDC_NG08107_uid161097	Bacteria	Proteobacteria	Betaproteobacteria	Neisseriales	Betaproteobacteria	Neisseria	Neisseria gonorrhoeae	NCBI
Dictyoglomus_thermophilum_H_6_12_uid59439	Bacteria	Dictyoglomi	Dictyoglomia	Dictyoglomales	Dictyoglomia	Dictyoglomus	Dictyoglomus thermophilum	NCBI
Desulfatibacillum_alkenivorans_AK_01_uid58913	Bacteria	Proteobacteria	Deltaproteobacteria	Desulfobacterales	Deltaproteobacteria	Desulfatibacillum	Desulfatibacillum alkenivorans	NCBI
Syntrophomonas_wolfei_Goettingen_uid58179	Bacteria	Firmicutes	Clostridia	Clostridiales	Clostridia	Syntrophomonas	Syntrophomonas wolfei	NCBI
Salmonella_enterica_arizonae_serovar_62_z4_z23__RSK2980_uid58191	Bacteria	Proteobacteria	Gammaproteobacteria	Enterobacteriales	Gammaproteobacteria	Salmonella	Salmonella enterica	NCBI
Granulibacter_bethesdensis_CGDNIH1_uid58661	Bacteria	Proteobacteria	Alphaproteobacteria	Rhodospirillales	Alphaproteobacteria	Granulibacter	Granulibacter bethesdensis	NCBI
Francisella_tularensis_SCHU_S4_uid57589	Bacteria	Proteobacteria	Gammaproteobacteria	Thiotrichales	Gammaproteobacteria	Francisella	Francisella tularensis	NCBI
Staphylococcus_aureus_VC40_uid88071	Bacteria	Firmicutes	Bacilli	Bacillales	Bacilli	Staphylococcus	Staphylococcus aureus	NCBI
Brucella_melitensis_M5_90_uid158855	Bacteria	Proteobacteria	Alphaproteobacteria	Rhizobiales	Alphaproteobacteria	Brucella	Brucella melitensis	NCBI
Vibrio_anguillarum_775_uid68057	Bacteria	Proteobacteria	Gammaproteobacteria	Vibrionales	Gammaproteobacteria	Listonella	Listonella anguillarum	NCBI
Lactobacillus_fermentum_CECT_5716_uid162003	Bacteria	Firmicutes	Bacilli	Lactobacillales	Bacilli	Lactobacillus	Lactobacillus fermentum	NCBI
Acetobacter_pasteurianus_IFO_3283_01_42C_uid158377	Bacteria	Proteobacteria	Alphaproteobacteria	Rhodospirillales	Alphaproteobacteria	Acetobacter	Acetobacter pasteurianus	NCBI
Oceanithermus_profundus_DSM_14977_uid60855	Bacteria	Deinococcus-Thermus	Deinococci	Thermales	Deinococci	Oceanithermus	Oceanithermus profundus	NCBI
Synechococcus_CC9902_uid58323	Bacteria	Cyanobacteria	NULL	Chroococcales	NULL	Synechococcus	Synechococcus sp. CC9902	NCBI
Ruminococcus_albus_7_uid51721	Bacteria	Firmicutes	Clostridia	Clostridiales	Clostridia	Ruminococcus	Ruminococcus albus	NCBI
Bifidobacterium_longum_infantis_157F_uid62693	Bacteria	Actinobacteria	Actinobacteria (class)	Bifidobacteriales	Actinobacteria (class)	Bifidobacterium	Bifidobacterium longum	NCBI
Rickettsia_typhi_Wilmington_uid58063	Bacteria	Proteobacteria	Alphaproteobacteria	Rickettsiales	Alphaproteobacteria	Rickettsia	Rickettsia typhi	NCBI
Xanthomonas_axonopodis_citrumelo_F1_uid73179	Bacteria	Proteobacteria	Gammaproteobacteria	Xanthomonadales	Gammaproteobacteria	Xanthomonas	Xanthomonas alfalfae	NCBI
Desulfurococcus_mucosus_DSM_2162_uid62227	Archaea	Crenarchaeota	Thermoprotei	Desulfurococcales	Thermoprotei	Desulfurococcus	Desulfurococcus mucosus	NCBI
Prevotella_denticola_F0289_uid65091	Bacteria	Bacteroidetes	Bacteroidia	Bacteroidales	Bacteroidia	Prevotella	Prevotella denticola	NCBI
Leptospira_biflexa_serovar_Patoc__Patoc_1__Paris__uid58993	Bacteria	Spirochaetes	Spirochaetia	Spirochaetales	Spirochaetia	Leptospira	Leptospira biflexa	NCBI
Cyclobacterium_marinum_DSM_745_uid71485	Bacteria	Bacteroidetes	Cytophagia	Cytophagales	Cytophagia	Cyclobacterium	Cyclobacterium marinum	NCBI
Acetobacter_pasteurianus_IFO_3283_01_uid59279	Bacteria	Proteobacteria	Alphaproteobacteria	Rhodospirillales	Alphaproteobacteria	Acetobacter	Acetobacter pasteurianus	NCBI
Dichelobacter_nodosus_VCS1703A_uid57643	Bacteria	Proteobacteria	Gammaproteobacteria	Cardiobacteriales	Gammaproteobacteria	Dichelobacter	Dichelobacter nodosus	NCBI
Thermoanaerobacter_brockii_finnii_Ako_1_uid55639	Bacteria	Firmicutes	Clostridia	Thermoanaerobacterales	Clostridia	Thermoanaerobacter	Thermoanaerobacter brockii	NCBI
Mycoplasma_pneumoniae_309_uid85495	Bacteria	Tenericutes	Mollicutes	Mycoplasmatales	Mollicutes	Mycoplasma	Mycoplasma pneumoniae	NCBI
Arthrobacter_chlorophenolicus_A6_uid58969	Bacteria	Actinobacteria	Actinobacteria (class)	Actinomycetales	Actinobacteria (class)	Arthrobacter	Arthrobacter chlorophenolicus	NCBI
Dechlorosoma_suillum_PS_uid81439	Bacteria	Proteobacteria	Betaproteobacteria	Rhodocyclales	Betaproteobacteria	Azospira	Azospira oryzae	NCBI
Lactobacillus_delbrueckii_bulgaricus_ND02_uid60621	Bacteria	Firmicutes	Bacilli	Lactobacillales	Bacilli	Lactobacillus	Lactobacillus delbrueckii	NCBI
Bacillus_cereus_B4264_uid58757	Bacteria	Firmicutes	Bacilli	Bacillales	Bacilli	Bacillus	Bacillus cereus	NCBI
Mobiluncus_curtisii_ATCC_43063_uid49695	Bacteria	Actinobacteria	Actinobacteria (class)	Actinomycetales	Actinobacteria (class)	Mobiluncus	Mobiluncus curtisii	NCBI
Cyanothece_PCC_8802_uid59143	Bacteria	Cyanobacteria	NULL	Chroococcales	NULL	Cyanothece	Cyanothece sp. PCC 8802	NCBI
Salmonella_enterica_serovar_Newport_SL254_uid58831	Bacteria	Proteobacteria	Gammaproteobacteria	Enterobacteriales	Gammaproteobacteria	Salmonella	Salmonella enterica	NCBI
Bartonella_bacilliformis_KC583_uid58533	Bacteria	Proteobacteria	Alphaproteobacteria	Rhizobiales	Alphaproteobacteria	Bartonella	Bartonella bacilliformis	NCBI
Marinomonas_posidonica_IVIA_Po_181_uid67323	Bacteria	Proteobacteria	Gammaproteobacteria	Oceanospirillales	Gammaproteobacteria	Marinomonas	Marinomonas posidonica	NCBI
Azorhizobium_caulinodans_ORS_571_uid58905	Bacteria	Proteobacteria	Alphaproteobacteria	Rhizobiales	Alphaproteobacteria	Azorhizobium	Azorhizobium caulinodans	NCBI
Rhodothermus_marinus_DSM_4252_uid41729	Bacteria	Bacteroidetes	NULL	Bacteroidetes Order II. Incertae sedis	NULL	Rhodothermus	Rhodothermus marinus	NCBI
Helicobacter_pylori_HPAG1_uid58517	Bacteria	Proteobacteria	Epsilonproteobacteria	Campylobacterales	Epsilonproteobacteria	Helicobacter	Helicobacter pylori	NCBI
Streptococcus_pneumoniae_AP200_uid52453	Bacteria	Firmicutes	Bacilli	Lactobacillales	Bacilli	Streptococcus	Streptococcus pneumoniae	NCBI
Bacteroides_thetaiotaomicron_VPI_5482_uid62913	Bacteria	Bacteroidetes	Bacteroidia	Bacteroidales	Bacteroidia	Bacteroides	Bacteroides thetaiotaomicron	NCBI
Mycobacterium_bovis_AF2122_97_uid57695	Bacteria	Actinobacteria	Actinobacteria (class)	Actinomycetales	Actinobacteria (class)	Mycobacterium	Mycobacterium bovis	NCBI
Geobacillus_Y4_1MC1_uid55779	Bacteria	Firmicutes	Bacilli	Bacillales	Bacilli	Geobacillus	Geobacillus sp. Y4.1MC1	NCBI
Oceanimonas_GK1_uid81627	Bacteria	Proteobacteria	Gammaproteobacteria	Aeromonadales	Gammaproteobacteria	Oceanimonas	Oceanimonas sp. GK1	NCBI
Thioalkalimicrobium_cyclicum_ALM1_uid67391	Bacteria	Proteobacteria	Gammaproteobacteria	Thiotrichales	Gammaproteobacteria	Thioalkalimicrobium	Thioalkalimicrobium cyclicum	NCBI
Zymomonas_mobilis_pomaceae_ATCC_29192_uid68445	Bacteria	Proteobacteria	Alphaproteobacteria	Sphingomonadales	Alphaproteobacteria	Zymomonas	Zymomonas mobilis	NCBI
Nitrosomonas_eutropha_C91_uid58363	Bacteria	Proteobacteria	Betaproteobacteria	Nitrosomonadales	Betaproteobacteria	Nitrosomonas	Nitrosomonas eutropha	NCBI
Xanthomonas_campestris_raphani_756C_uid159539	Bacteria	Proteobacteria	Gammaproteobacteria	Xanthomonadales	Gammaproteobacteria	Xanthomonas	Xanthomonas campestris	NCBI
Corynebacterium_urealyticum_DSM_7109_uid61639	Bacteria	Actinobacteria	Actinobacteria (class)	Actinomycetales	Actinobacteria (class)	Corynebacterium	Corynebacterium urealyticum	NCBI
Burkholderia_YI23_uid81081	Bacteria	Proteobacteria	Betaproteobacteria	Burkholderiales	Betaproteobacteria	Burkholderia	Burkholderia sp. YI23	NCBI
Candidatus_Korarchaeum_cryptofilum_OPF8_uid58601	Archaea	Korarchaeota	NULL	NULL	NULL	Candidatus Korarchaeum	Candidatus Korarchaeum cryptofilum	NCBI
Deferribacter_desulfuricans_SSM1_uid46653	Bacteria	Deferribacteres	Deferribacteres (class)	Deferribacterales	Deferribacteres (class)	Deferribacter	Deferribacter desulfuricans	NCBI
Shigella_flexneri_2002017_uid159233	Bacteria	Proteobacteria	Gammaproteobacteria	Enterobacteriales	Gammaproteobacteria	Shigella	Shigella flexneri	NCBI
Thermosipho_melanesiensis_BI429_uid58683	Bacteria	Thermotogae	Thermotogae (class)	Thermotogales	Thermotogae (class)	Thermosipho	Thermosipho melanesiensis	NCBI
Thermocrinis_albus_DSM_14484_uid46231	Bacteria	Aquificae	Aquificae (class)	Aquificales	Aquificae (class)	Thermocrinis	Thermocrinis albus	NCBI
Saccharophagus_degradans_2_40_uid57921	Bacteria	Proteobacteria	Gammaproteobacteria	Alteromonadales	Gammaproteobacteria	Saccharophagus	Saccharophagus degradans	NCBI
Cyanothece_PCC_7424_uid59025	Bacteria	Cyanobacteria	NULL	Chroococcales	NULL	Cyanothece	Cyanothece sp. PCC 7424	NCBI
Spirochaeta_caldaria_DSM_7334_uid68753	Bacteria	Spirochaetes	Spirochaetia	Spirochaetales	Spirochaetia	Spirochaeta	Spirochaeta caldaria	NCBI
Streptococcus_salivarius_57_I_uid162151	Bacteria	Firmicutes	Bacilli	Lactobacillales	Bacilli	Streptococcus	Streptococcus salivarius	NCBI
gamma_proteobacterium_HdN1_uid51635	Bacteria	Proteobacteria	Gammaproteobacteria	NULL	Gammaproteobacteria	NULL	gamma proteobacterium HdN1	NCBI
Streptococcus_pneumoniae_INV104_uid162039	Bacteria	Firmicutes	Bacilli	Lactobacillales	Bacilli	Streptococcus	Streptococcus pneumoniae	NCBI
Pseudomonas_fulva_12_X_uid67351	Bacteria	Proteobacteria	Gammaproteobacteria	Pseudomonadales	Gammaproteobacteria	Pseudomonas	Pseudomonas fulva	NCBI
Lactobacillus_casei_Zhang_uid50673	Bacteria	Firmicutes	Bacilli	Lactobacillales	Bacilli	Lactobacillus	Lactobacillus casei	NCBI
Streptococcus_dysgalactiae_equisimilis_GGS_124_uid59103	Bacteria	Firmicutes	Bacilli	Lactobacillales	Bacilli	Streptococcus	Streptococcus dysgalactiae	NCBI
Flexistipes_sinusarabici_DSM_4947_uid68147	Bacteria	Deferribacteres	Deferribacteres (class)	Deferribacterales	Deferribacteres (class)	Flexistipes	Flexistipes sinusarabici	NCBI
Bacillus_cereus_Q1_uid58529	Bacteria	Firmicutes	Bacilli	Bacillales	Bacilli	Bacillus	Bacillus cereus	NCBI
Nitrosococcus_oceani_ATCC_19707_uid58403	Bacteria	Proteobacteria	Gammaproteobacteria	Chromatiales	Gammaproteobacteria	Nitrosococcus	Nitrosococcus oceani	NCBI
Spirosoma_linguale_DSM_74_uid43413	Bacteria	Bacteroidetes	Cytophagia	Cytophagales	Cytophagia	Spirosoma	Spirosoma linguale	NCBI
Chlamydia_trachomatis_A2497_uid159863	Bacteria	Chlamydiae	Chlamydiia	Chlamydiales	Chlamydiia	Chlamydia	Chlamydia trachomatis	NCBI
Thermoproteus_tenax_Kra_1_uid74443	Archaea	Crenarchaeota	Thermoprotei	Thermoproteales	Thermoprotei	Thermoproteus	Thermoproteus tenax	NCBI
Pelotomaculum_thermopropionicum_SI_uid58877	Bacteria	Firmicutes	Clostridia	Clostridiales	Clostridia	Pelotomaculum	Pelotomaculum thermopropionicum	NCBI
Escherichia_coli_BL21_DE3__uid161947	Bacteria	Proteobacteria	Gammaproteobacteria	Enterobacteriales	Gammaproteobacteria	Escherichia	Escherichia coli	NCBI
Pelobacter_carbinolicus_DSM_2380_uid58241	Bacteria	Proteobacteria	Deltaproteobacteria	Desulfuromonadales	Deltaproteobacteria	Pelobacter	Pelobacter carbinolicus	NCBI
Desulfovibrio_desulfuricans_ND132_uid63159	Bacteria	Proteobacteria	Deltaproteobacteria	Desulfovibrionales	Deltaproteobacteria	Desulfovibrio	Desulfovibrio desulfuricans	NCBI
Aquifex_aeolicus_VF5_uid57765	Bacteria	Aquificae	Aquificae (class)	Aquificales	Aquificae (class)	Aquifex	Aquifex aeolicus	NCBI
Campylobacter_fetus_82_40_uid58545	Bacteria	Proteobacteria	Epsilonproteobacteria	Campylobacterales	Epsilonproteobacteria	Campylobacter	Campylobacter fetus	NCBI
Rhodobacter_sphaeroides_ATCC_17025_uid58451	Bacteria	Proteobacteria	Alphaproteobacteria	Rhodobacterales	Alphaproteobacteria	Rhodobacter	Rhodobacter sphaeroides	NCBI
Listeria_monocytogenes_J0161_uid54459	Bacteria	Firmicutes	Bacilli	Bacillales	Bacilli	Listeria	Listeria monocytogenes	NCBI
Haemophilus_influenzae_R2846_uid161921	Bacteria	Proteobacteria	Gammaproteobacteria	Pasteurellales	Gammaproteobacteria	Haemophilus	Haemophilus influenzae	NCBI
Bordetella_parapertussis_12822_uid57615	Bacteria	Proteobacteria	Betaproteobacteria	Burkholderiales	Betaproteobacteria	Bordetella	Bordetella parapertussis	NCBI
Methanocorpusculum_labreanum_Z_uid58785	Archaea	Euryarchaeota	Methanomicrobia	Methanomicrobiales	Methanomicrobia	Methanocorpusculum	Methanocorpusculum labreanum	NCBI
Haemophilus_influenzae_86_028NP_uid58093	Bacteria	Proteobacteria	Gammaproteobacteria	Pasteurellales	Gammaproteobacteria	Haemophilus	Haemophilus influenzae	NCBI
Marinobacter_adhaerens_HP15_uid162009	Bacteria	Proteobacteria	Gammaproteobacteria	Alteromonadales	Gammaproteobacteria	Marinobacter	Marinobacter adhaerens	NCBI
Erwinia_pyrifoliae_Ep1_96_uid40659	Bacteria	Proteobacteria	Gammaproteobacteria	Enterobacteriales	Gammaproteobacteria	Erwinia	Erwinia pyrifoliae	NCBI
Bacillus_licheniformis_ATCC_14580_uid58097	Bacteria	Firmicutes	Bacilli	Bacillales	Bacilli	Bacillus	Bacillus licheniformis	NCBI
Polymorphum_gilvum_SL003B_26A1_uid65447	Bacteria	Proteobacteria	Alphaproteobacteria	NULL	Alphaproteobacteria	NULL	Polymorphum gilvum	NCBI
Acidaminococcus_intestini_RyC_MR95_uid74445	Bacteria	Firmicutes	Negativicutes	Selenomonadales	Negativicutes	Acidaminococcus	Acidaminococcus intestini	NCBI
Shewanella_baltica_OS678_uid50553	Bacteria	Proteobacteria	Gammaproteobacteria	Alteromonadales	Gammaproteobacteria	Shewanella	Shewanella baltica	NCBI
Brachyspira_intermedia_PWS_A_uid158369	Bacteria	Spirochaetes	Spirochaetia	Spirochaetales	Spirochaetia	Brachyspira	Brachyspira intermedia	NCBI
Yersinia_pestis_D106004_uid158071	Bacteria	Proteobacteria	Gammaproteobacteria	Enterobacteriales	Gammaproteobacteria	Yersinia	Yersinia pestis	NCBI
Clostridium_cellulolyticum_H10_uid58709	Bacteria	Firmicutes	Clostridia	Clostridiales	Clostridia	Clostridium	Clostridium cellulolyticum	NCBI
Escherichia_coli__clone_D_i2__uid162047	Bacteria	Proteobacteria	Gammaproteobacteria	Enterobacteriales	Gammaproteobacteria	Escherichia	Escherichia coli	NCBI
Escherichia_coli_K_12_substr__W3110_uid161931	Bacteria	Proteobacteria	Gammaproteobacteria	Enterobacteriales	Gammaproteobacteria	Escherichia	Escherichia coli	NCBI
Streptococcus_infantarius_CJ18_uid87033	Bacteria	Firmicutes	Bacilli	Lactobacillales	Bacilli	Streptococcus	Streptococcus infantarius	NCBI
Candidatus_Arthromitus_SFB_mouse_Yit_uid159517	Bacteria	Firmicutes	Clostridia	Clostridiales	Clostridia	Candidatus Arthromitus	Candidatus Arthromitus sp. SFB-mouse	NCBI
Comamonas_testosteroni_CNB_2_uid62961	Bacteria	Proteobacteria	Betaproteobacteria	Burkholderiales	Betaproteobacteria	Comamonas	Comamonas testosteroni	NCBI
Salmonella_enterica_serovar_Enteritidis_P125109_uid59247	Bacteria	Proteobacteria	Gammaproteobacteria	Enterobacteriales	Gammaproteobacteria	Salmonella	Salmonella enterica	NCBI
Pelagibacterium_halotolerans_B2_uid74393	Bacteria	Proteobacteria	Alphaproteobacteria	Rhizobiales	Alphaproteobacteria	Pelagibacterium	Pelagibacterium halotolerans	NCBI
Desulfovibrio_desulfuricans_ATCC_27774_uid59213	Bacteria	Proteobacteria	Deltaproteobacteria	Desulfovibrionales	Deltaproteobacteria	Desulfovibrio	Desulfovibrio desulfuricans	NCBI
Synechocystis_PCC_6803_substr__GT_I_uid158059	Bacteria	Cyanobacteria	NULL	Chroococcales	NULL	Synechocystis	Synechocystis sp. PCC 6803	NCBI
Streptococcus_pneumoniae_R6_uid57859	Bacteria	Firmicutes	Bacilli	Lactobacillales	Bacilli	Streptococcus	Streptococcus pneumoniae	NCBI
Archaeoglobus_veneficus_SNP6_uid65269	Archaea	Euryarchaeota	Archaeoglobi	Archaeoglobales	Archaeoglobi	Archaeoglobus	Archaeoglobus veneficus	NCBI
Bacillus_subtilis_spizizenii_W23_uid51879	Bacteria	Firmicutes	Bacilli	Bacillales	Bacilli	Bacillus	Bacillus subtilis	NCBI
Streptococcus_pyogenes_SSI_1_uid57895	Bacteria	Firmicutes	Bacilli	Lactobacillales	Bacilli	Streptococcus	Streptococcus pyogenes	NCBI
Bifidobacterium_longum_NCC2705_uid57939	Bacteria	Actinobacteria	Actinobacteria (class)	Bifidobacteriales	Actinobacteria (class)	Bifidobacterium	Bifidobacterium longum	NCBI
Chloroherpeton_thalassium_ATCC_35110_uid59187	Bacteria	Chlorobi	Chlorobia	Chlorobiales	Chlorobia	Chloroherpeton	Chloroherpeton thalassium	NCBI
Chlamydia_trachomatis_F_SW5_uid167485	Bacteria	Chlamydiae	Chlamydiia	Chlamydiales	Chlamydiia	Chlamydia	Chlamydia trachomatis	NCBI
Escherichia_coli_HS_uid58393	Bacteria	Proteobacteria	Gammaproteobacteria	Enterobacteriales	Gammaproteobacteria	Escherichia	Escherichia coli	NCBI
Arthrobacter_FB24_uid58141	Bacteria	Actinobacteria	Actinobacteria (class)	Actinomycetales	Actinobacteria (class)	Arthrobacter	Arthrobacter sp. FB24	NCBI
Tropheryma_whipplei_TW08_27_uid57961	Bacteria	Actinobacteria	Actinobacteria (class)	Actinomycetales	Actinobacteria (class)	Tropheryma	Tropheryma whipplei	NCBI
Thioalkalivibrio_K90mix_uid46181	Bacteria	Proteobacteria	Gammaproteobacteria	Chromatiales	Gammaproteobacteria	Thioalkalivibrio	Thioalkalivibrio sp. K90mix	NCBI
Sulfolobus_islandicus_L_D_8_5_uid43679	Archaea	Crenarchaeota	Thermoprotei	Sulfolobales	Thermoprotei	Sulfolobus	Sulfolobus islandicus	NCBI
Rhodopseudomonas_palustris_TIE_1_uid58995	Bacteria	Proteobacteria	Alphaproteobacteria	Rhizobiales	Alphaproteobacteria	Rhodopseudomonas	Rhodopseudomonas palustris	NCBI
Novosphingobium_PP1Y_uid67383	Bacteria	Proteobacteria	Alphaproteobacteria	Sphingomonadales	Alphaproteobacteria	Novosphingobium	Novosphingobium sp. PP1Y	NCBI
Dechloromonas_aromatica_RCB_uid58025	Bacteria	Proteobacteria	Betaproteobacteria	Rhodocyclales	Betaproteobacteria	Dechloromonas	Dechloromonas aromatica	NCBI
Xenorhabdus_nematophila_ATCC_19061_uid49133	Bacteria	Proteobacteria	Gammaproteobacteria	Enterobacteriales	Gammaproteobacteria	Xenorhabdus	Xenorhabdus nematophila	NCBI
Geobacillus_WCH70_uid59045	Bacteria	Firmicutes	Bacilli	Bacillales	Bacilli	Geobacillus	Geobacillus sp. WCH70	NCBI
Desulfovibrio_vulgaris_RCH1_uid161961	Bacteria	Proteobacteria	Deltaproteobacteria	Desulfovibrionales	Deltaproteobacteria	Desulfovibrio	Desulfovibrio vulgaris	NCBI
Clostridium_botulinum_A_ATCC_19397_uid58927	Bacteria	Firmicutes	Clostridia	Clostridiales	Clostridia	Clostridium	Clostridium botulinum	NCBI
Mycoplasma_hyopneumoniae_J_uid58059	Bacteria	Tenericutes	Mollicutes	Mycoplasmatales	Mollicutes	Mycoplasma	Mycoplasma hyopneumoniae	NCBI
Bacillus_amyloliquefaciens_DSM_7_uid53535	Bacteria	Firmicutes	Bacilli	Bacillales	Bacilli	Bacillus	Bacillus amyloliquefaciens	NCBI
Solibacillus_silvestris_StLB046_uid168516	Bacteria	Firmicutes	Bacilli	Bacillales	Bacilli	Solibacillus	Solibacillus silvestris	NCBI
Acidithiobacillus_ferrooxidans_ATCC_53993_uid58613	Bacteria	Proteobacteria	Gammaproteobacteria	Acidithiobacillales	Gammaproteobacteria	Acidithiobacillus	Acidithiobacillus ferrooxidans	NCBI
Yersinia_pestis_KIM_10_uid57875	Bacteria	Proteobacteria	Gammaproteobacteria	Enterobacteriales	Gammaproteobacteria	Yersinia	Yersinia pestis	NCBI
Helicobacter_pylori_SouthAfrica7_uid159989	Bacteria	Proteobacteria	Epsilonproteobacteria	Campylobacterales	Epsilonproteobacteria	Helicobacter	Helicobacter pylori	NCBI
Acidithiobacillus_ferrooxidans_ATCC_23270_uid57649	Bacteria	Proteobacteria	Gammaproteobacteria	Acidithiobacillales	Gammaproteobacteria	Acidithiobacillus	Acidithiobacillus ferrooxidans	NCBI
Vibrio_harveyi_ATCC_BAA_1116_uid58957	Bacteria	Proteobacteria	Gammaproteobacteria	Vibrionales	Gammaproteobacteria	Vibrio	Vibrio harveyi	NCBI
Streptococcus_parasanguinis_FW213_uid163997	Bacteria	Firmicutes	Bacilli	Lactobacillales	Bacilli	Streptococcus	Streptococcus parasanguinis	NCBI
Shigella_boydii_Sb227_uid58215	Bacteria	Proteobacteria	Gammaproteobacteria	Enterobacteriales	Gammaproteobacteria	Shigella	Shigella boydii	NCBI
Mycobacterium_africanum_GM041182_uid68839	Bacteria	Actinobacteria	Actinobacteria (class)	Actinomycetales	Actinobacteria (class)	Mycobacterium	Mycobacterium africanum	NCBI
Escherichia_coli_ED1a_uid59379	Bacteria	Proteobacteria	Gammaproteobacteria	Enterobacteriales	Gammaproteobacteria	Escherichia	Escherichia coli	NCBI
Lactobacillus_kefiranofaciens_ZW3_uid67985	Bacteria	Firmicutes	Bacilli	Lactobacillales	Bacilli	Lactobacillus	Lactobacillus kefiranofaciens	NCBI
Candidatus_Blochmannia_pennsylvanicus_BPEN_uid58329	Bacteria	Proteobacteria	Gammaproteobacteria	Enterobacteriales	Gammaproteobacteria	Candidatus Blochmannia	Candidatus Blochmannia pennsylvanicus	NCBI
Chloroflexus_aggregans_DSM_9485_uid58621	Bacteria	Chloroflexi	Chloroflexi (class)	Chloroflexales	Chloroflexi (class)	Chloroflexus	Chloroflexus aggregans	NCBI
Streptococcus_agalactiae_A909_uid57935	Bacteria	Firmicutes	Bacilli	Lactobacillales	Bacilli	Streptococcus	Streptococcus agalactiae	NCBI
Cupriavidus_necator_N_1_uid68689	Bacteria	Proteobacteria	Betaproteobacteria	Burkholderiales	Betaproteobacteria	Cupriavidus	Cupriavidus necator	NCBI
Sulfolobus_islandicus_Y_G_57_14_uid58923	Archaea	Crenarchaeota	Thermoprotei	Sulfolobales	Thermoprotei	Sulfolobus	Sulfolobus islandicus	NCBI
Bacillus_anthracis__Ames_Ancestor__uid58083	Bacteria	Firmicutes	Bacilli	Bacillales	Bacilli	Bacillus	Bacillus anthracis	NCBI
Prevotella_intermedia_17_uid163151	Bacteria	Bacteroidetes	Bacteroidia	Bacteroidales	Bacteroidia	Prevotella	Prevotella intermedia	NCBI
Clostridium_botulinum_A3_Loch_Maree_uid59149	Bacteria	Firmicutes	Clostridia	Clostridiales	Clostridia	Clostridium	Clostridium botulinum	NCBI
Escherichia_coli_W_uid162101	Bacteria	Proteobacteria	Gammaproteobacteria	Enterobacteriales	Gammaproteobacteria	Escherichia	Escherichia coli	NCBI
Spirochaeta_coccoides_DSM_17374_uid66331	Bacteria	Spirochaetes	Spirochaetia	Spirochaetales	Spirochaetia	Spirochaeta	Spirochaeta coccoides	NCBI
Serratia_proteamaculans_568_uid58725	Bacteria	Proteobacteria	Gammaproteobacteria	Enterobacteriales	Gammaproteobacteria	Serratia	Serratia proteamaculans	NCBI
Bacillus_amyloliquefaciens_LL3_uid158133	Bacteria	Firmicutes	Bacilli	Bacillales	Bacilli	Bacillus	Bacillus amyloliquefaciens	NCBI
Rickettsia_prowazekii_Madrid_E_uid61565	Bacteria	Proteobacteria	Alphaproteobacteria	Rickettsiales	Alphaproteobacteria	Rickettsia	Rickettsia prowazekii	NCBI
Escherichia_coli_O7_K1_CE10_uid162115	Bacteria	Proteobacteria	Gammaproteobacteria	Enterobacteriales	Gammaproteobacteria	Escherichia	Escherichia coli	NCBI
Corynebacterium_pseudotuberculosis_258_uid167260	Bacteria	Actinobacteria	Actinobacteria	Actinomycetales	Actinobacteria	Corynebacterium	Corynebacterium pseudotuberculosis	NCBI
Streptococcus_suis_98HAH33_uid58665	Bacteria	Firmicutes	Bacilli	Lactobacillales	Bacilli	Streptococcus	Streptococcus suis	NCBI
Mannheimia_succiniciproducens_MBEL55E_uid58197	Bacteria	Proteobacteria	Gammaproteobacteria	Pasteurellales	Gammaproteobacteria	Basfia	Mannheimia succiniciproducens	NCBI
Rhodospirillum_rubrum_ATCC_11170_uid57655	Bacteria	Proteobacteria	Alphaproteobacteria	Rhodospirillales	Alphaproteobacteria	Rhodospirillum	Rhodospirillum rubrum	NCBI
Actinobacillus_pleuropneumoniae_serovar_7_AP76_uid59231	Bacteria	Proteobacteria	Gammaproteobacteria	Pasteurellales	Gammaproteobacteria	Actinobacillus	Actinobacillus pleuropneumoniae	NCBI
Buchnera_aphidicola_TLW03__Acyrthosiphon_pisum__uid158849	Bacteria	Proteobacteria	Gammaproteobacteria	Enterobacteriales	Gammaproteobacteria	Buchnera	Buchnera aphidicola	NCBI
Cyanothece_ATCC_51142_uid59013	Bacteria	Cyanobacteria	NULL	Chroococcales	NULL	Cyanothece	Cyanothece sp. ATCC 51142	NCBI
Archaeoglobus_profundus_DSM_5631_uid43493	Archaea	Euryarchaeota	Archaeoglobi	Archaeoglobales	Archaeoglobi	Archaeoglobus	Archaeoglobus profundus	NCBI
Staphylococcus_aureus_MRSA252_uid57839	Bacteria	Firmicutes	Bacilli	Bacillales	Bacilli	Staphylococcus	Staphylococcus aureus	NCBI
Salmonella_enterica_serovar_Typhi_Ty2_uid57973	Bacteria	Proteobacteria	Gammaproteobacteria	Enterobacteriales	Gammaproteobacteria	Salmonella	Salmonella enterica	NCBI
Erwinia_pyrifoliae_DSM_12163_uid159693	Bacteria	Proteobacteria	Gammaproteobacteria	Enterobacteriales	Gammaproteobacteria	Erwinia	Erwinia pyrifoliae	NCBI
Prochlorococcus_marinus_MIT_9515_uid58313	Bacteria	Cyanobacteria	NULL	Prochlorales	NULL	Prochlorococcus	Prochlorococcus marinus	NCBI
Treponema_paraluiscuniculi_Cuniculi_A_uid68447	Bacteria	Spirochaetes	Spirochaetia	Spirochaetales	Spirochaetia	Treponema	Treponema paraluiscuniculi	NCBI
Borrelia_burgdorferi_N40_uid161241	Bacteria	Spirochaetes	Spirochaetia	Spirochaetales	Spirochaetia	Borrelia	Borrelia burgdorferi	NCBI
Clostridium_acetobutylicum_EA_2018_uid159515	Bacteria	Firmicutes	Clostridia	Clostridiales	Clostridia	Clostridium	Clostridium acetobutylicum	NCBI
Lactococcus_lactis_cremoris_MG1363_uid58837	Bacteria	Firmicutes	Bacilli	Lactobacillales	Bacilli	Lactococcus	Lactococcus lactis	NCBI
Borrelia_burgdorferi_JD1_uid161197	Bacteria	Spirochaetes	Spirochaetia	Spirochaetales	Spirochaetia	Borrelia	Borrelia burgdorferi	NCBI
Chlamydia_trachomatis_A_HAR_13_uid58333	Bacteria	Chlamydiae	Chlamydiia	Chlamydiales	Chlamydiia	Chlamydia	Chlamydia trachomatis	NCBI
Shewanella_denitrificans_OS217_uid58263	Bacteria	Proteobacteria	Gammaproteobacteria	Alteromonadales	Gammaproteobacteria	Shewanella	Shewanella denitrificans	NCBI
Rickettsia_massiliae_AZT80_uid86751	Bacteria	Proteobacteria	Alphaproteobacteria	Rickettsiales	Alphaproteobacteria	Rickettsia	Rickettsia massiliae	NCBI
Sphingobium_chlorophenolicum_L_1_uid52597	Bacteria	Proteobacteria	Alphaproteobacteria	Sphingomonadales	Alphaproteobacteria	Sphingobium	Sphingobium chlorophenolicum	NCBI
Propionibacterium_acnes_KPA171202_uid58101	Bacteria	Actinobacteria	Actinobacteria (class)	Actinomycetales	Actinobacteria (class)	Propionibacterium	Propionibacterium acnes	NCBI
Arthrobacter_arilaitensis_Re117_uid53509	Bacteria	Actinobacteria	Actinobacteria (class)	Actinomycetales	Actinobacteria (class)	Arthrobacter	Arthrobacter arilaitensis	NCBI
Propionibacterium_acnes_ATCC_11828_uid162177	Bacteria	Actinobacteria	Actinobacteria (class)	Actinomycetales	Actinobacteria (class)	Propionibacterium	Propionibacterium acnes	NCBI
Chelativorans_BNC1_uid58069	Bacteria	Proteobacteria	Alphaproteobacteria	Rhizobiales	Alphaproteobacteria	Chelativorans	Chelativorans sp. BNC1	NCBI
Helicobacter_pylori_ELS37_uid158157	Bacteria	Proteobacteria	Epsilonproteobacteria	Campylobacterales	Epsilonproteobacteria	Helicobacter	Helicobacter pylori	NCBI
Anaeromyxobacter_K_uid58953	Bacteria	Proteobacteria	Deltaproteobacteria	Myxococcales	Deltaproteobacteria	Anaeromyxobacter	Anaeromyxobacter sp. K	NCBI
Brucella_pinnipedialis_B2_94_uid71131	Bacteria	Proteobacteria	Alphaproteobacteria	Rhizobiales	Alphaproteobacteria	Brucella	Brucella pinnipedialis	NCBI
Campylobacter_jejuni_ICDCCJ07001_uid61249	Bacteria	Proteobacteria	Epsilonproteobacteria	Campylobacterales	Epsilonproteobacteria	Campylobacter	Campylobacter jejuni	NCBI
Bordetella_petrii_DSM_12804_uid61631	Bacteria	Proteobacteria	Betaproteobacteria	Burkholderiales	Betaproteobacteria	Bordetella	Bordetella petrii	NCBI
Clostridium_beijerinckii_NCIMB_8052_uid58137	Bacteria	Firmicutes	Clostridia	Clostridiales	Clostridia	Clostridium	Clostridium beijerinckii	NCBI
Geobacter_bemidjiensis_Bem_uid58749	Bacteria	Proteobacteria	Deltaproteobacteria	Desulfuromonadales	Deltaproteobacteria	Geobacter	Geobacter bemidjiensis	NCBI
Pseudomonas_fluorescens_F113_uid87037	Bacteria	Proteobacteria	Gammaproteobacteria	Pseudomonadales	Gammaproteobacteria	Pseudomonas	Pseudomonas fluorescens	NCBI
Prevotella_ruminicola_23_uid47507	Bacteria	Bacteroidetes	Bacteroidia	Bacteroidales	Bacteroidia	Prevotella	Prevotella ruminicola	NCBI
Listeria_innocua_Clip11262_uid61567	Bacteria	Firmicutes	Bacilli	Bacillales	Bacilli	Listeria	Listeria innocua	NCBI
Pseudomonas_putida_KT2440_uid57843	Bacteria	Proteobacteria	Gammaproteobacteria	Pseudomonadales	Gammaproteobacteria	Pseudomonas	Pseudomonas putida	NCBI
Myxococcus_fulvus_HW_1_uid68443	Bacteria	Proteobacteria	Deltaproteobacteria	Myxococcales	Deltaproteobacteria	Myxococcus	Myxococcus fulvus	NCBI
Corynebacterium_pseudotuberculosis_3_99_5_uid83609	Bacteria	Actinobacteria	Actinobacteria (class)	Actinomycetales	Actinobacteria (class)	Corynebacterium	Corynebacterium pseudotuberculosis	NCBI
Synechococcus_RCC307_uid61609	Bacteria	Cyanobacteria	NULL	Chroococcales	NULL	Synechococcus	Synechococcus sp. RCC307	NCBI
Pedobacter_heparinus_DSM_2366_uid59111	Bacteria	Bacteroidetes	Sphingobacteriia	Sphingobacteriales	Sphingobacteriia	Pedobacter	Pedobacter heparinus	NCBI
Dyadobacter_fermentans_DSM_18053_uid59049	Bacteria	Bacteroidetes	Cytophagia	Cytophagales	Cytophagia	Dyadobacter	Dyadobacter fermentans	NCBI
Acetobacter_pasteurianus_IFO_3283_22_uid158383	Bacteria	Proteobacteria	Alphaproteobacteria	Rhodospirillales	Alphaproteobacteria	Acetobacter	Acetobacter pasteurianus	NCBI
Mesorhizobium_loti_MAFF303099_uid57601	Bacteria	Proteobacteria	Alphaproteobacteria	Rhizobiales	Alphaproteobacteria	Mesorhizobium	Mesorhizobium loti	NCBI
Treponema_pallidum_pertenue_SamoaD_uid87069	Bacteria	Spirochaetes	Spirochaetia	Spirochaetales	Spirochaetia	Treponema	Treponema pallidum	NCBI
Taylorella_asinigenitalis_MCE3_uid73771	Bacteria	Proteobacteria	Betaproteobacteria	Burkholderiales	Betaproteobacteria	Taylorella	Taylorella asinigenitalis	NCBI
Helicobacter_pylori_908_uid159985	Bacteria	Proteobacteria	Epsilonproteobacteria	Campylobacterales	Epsilonproteobacteria	Helicobacter	Helicobacter pylori	NCBI
Anaerolinea_thermophila_UNI_1_uid62245	Bacteria	Chloroflexi	Anaerolineae	Anaerolineales	Anaerolineae	Anaerolinea	Anaerolinea thermophila	NCBI
Campylobacter_jejuni_S3_uid159533	Bacteria	Proteobacteria	Epsilonproteobacteria	Campylobacterales	Epsilonproteobacteria	Campylobacter	Campylobacter jejuni	NCBI
Halorubrum_lacusprofundi_ATCC_49239_uid58807	Archaea	Euryarchaeota	Halobacteria	Halobacteriales	Halobacteria	Halorubrum	Halorubrum lacusprofundi	NCBI
Xanthomonas_campestris_8004_uid57595	Bacteria	Proteobacteria	Gammaproteobacteria	Xanthomonadales	Gammaproteobacteria	Xanthomonas	Xanthomonas campestris	NCBI
Bradyrhizobium_ORS_278_uid58941	Bacteria	Proteobacteria	Alphaproteobacteria	Rhizobiales	Alphaproteobacteria	Bradyrhizobium	Bradyrhizobium sp. ORS 278	NCBI
Salinibacter_ruber_DSM_13855_uid58513	Bacteria	Bacteroidetes	NULL	Bacteroidetes Order II. Incertae sedis	NULL	Salinibacter	Salinibacter ruber	NCBI
Lactobacillus_casei_BD_II_uid162119	Bacteria	Firmicutes	Bacilli	Lactobacillales	Bacilli	Lactobacillus	Lactobacillus casei	NCBI
Mycoplasma_mobile_163K_uid58077	Bacteria	Tenericutes	Mollicutes	Mycoplasmatales	Mollicutes	Mycoplasma	Mycoplasma mobile	NCBI
Bacillus_clausii_KSM_K16_uid58237	Bacteria	Firmicutes	Bacilli	Bacillales	Bacilli	Bacillus	Bacillus clausii	NCBI
Helicobacter_pylori_F57_uid161143	Bacteria	Proteobacteria	Epsilonproteobacteria	Campylobacterales	Epsilonproteobacteria	Helicobacter	Helicobacter pylori	NCBI
Riemerella_anatipestifer_RA_GD_uid162013	Bacteria	Bacteroidetes	Flavobacteriia	Flavobacteriales	Flavobacteriia	Riemerella	Riemerella anatipestifer	NCBI
Frateuria_aurantia_DSM_6220_uid81775	Bacteria	Proteobacteria	Gammaproteobacteria	Xanthomonadales	Gammaproteobacteria	Frateuria	Frateuria aurantia	NCBI
Pseudoxanthomonas_suwonensis_11_1_uid62105	Bacteria	Proteobacteria	Gammaproteobacteria	Xanthomonadales	Gammaproteobacteria	Pseudoxanthomonas	Pseudoxanthomonas suwonensis	NCBI
Pseudomonas_putida_DOT_T1E_uid171260	Bacteria	Proteobacteria	Gammaproteobacteria	Pseudomonadales	Gammaproteobacteria	Pseudomonas	Pseudomonas putida	NCBI
Staphylococcus_aureus_RF122_uid57661	Bacteria	Firmicutes	Bacilli	Bacillales	Bacilli	Staphylococcus	Staphylococcus aureus	NCBI
Ralstonia_solanacearum_Po82_uid162133	Bacteria	Proteobacteria	Betaproteobacteria	Burkholderiales	Betaproteobacteria	Ralstonia	Ralstonia solanacearum	NCBI
Bacillus_atrophaeus_1942_uid59887	Bacteria	Firmicutes	Bacilli	Bacillales	Bacilli	Bacillus	Bacillus atrophaeus	NCBI
Methylobacillus_flagellatus_KT_uid58049	Bacteria	Proteobacteria	Betaproteobacteria	Methylophilales	Betaproteobacteria	Methylobacillus	Methylobacillus flagellatus	NCBI
Corynebacterium_resistens_DSM_45100_uid50555	Bacteria	Actinobacteria	Actinobacteria (class)	Actinomycetales	Actinobacteria (class)	Corynebacterium	Corynebacterium resistens	NCBI
Yersinia_pestis_D182038_uid158073	Bacteria	Proteobacteria	Gammaproteobacteria	Enterobacteriales	Gammaproteobacteria	Yersinia	Yersinia pestis	NCBI
Variovorax_paradoxus_S110_uid59437	Bacteria	Proteobacteria	Betaproteobacteria	Burkholderiales	Betaproteobacteria	Variovorax	Variovorax paradoxus	NCBI
Clostridium_phytofermentans_ISDg_uid58519	Bacteria	Firmicutes	Clostridia	Clostridiales	Clostridia	Clostridium	Clostridium phytofermentans	NCBI
Thiomonas_intermedia_K12_uid48825	Bacteria	Proteobacteria	Betaproteobacteria	Burkholderiales	Betaproteobacteria	Thiomonas	Thiomonas intermedia	NCBI
Mycobacterium_tuberculosis_RGTB327_uid157907	Bacteria	Actinobacteria	Actinobacteria	Actinomycetales	Actinobacteria	Mycobacterium	Mycobacterium tuberculosis	NCBI
Clostridium_difficile_630_uid57679	Bacteria	Firmicutes	Clostridia	Clostridiales	Clostridia	NULL	[Clostridium] difficile	NCBI
Candidatus_Carsonella_ruddii_uid58773	Bacteria	Proteobacteria	Gammaproteobacteria	NULL	Gammaproteobacteria	Candidatus Carsonella	Candidatus Carsonella ruddii	NCBI
Niastella_koreensis_GR20_10_uid83125	Bacteria	Bacteroidetes	Sphingobacteriia	Sphingobacteriales	Sphingobacteriia	Niastella	Niastella koreensis	NCBI
Francisella_tularensis_TI0902_uid89373	Bacteria	Proteobacteria	Gammaproteobacteria	Thiotrichales	Gammaproteobacteria	Francisella	Francisella tularensis	NCBI
Legionella_pneumophila_Lens_uid58209	Bacteria	Proteobacteria	Gammaproteobacteria	Legionellales	Gammaproteobacteria	Legionella	Legionella pneumophila	NCBI
Bifidobacterium_animalis_lactis_B420_uid163691	Bacteria	Actinobacteria	Actinobacteria	Bifidobacteriales	Actinobacteria	Bifidobacterium	Bifidobacterium animalis	NCBI
Synechococcus_JA_2_3B_a_2_13__uid58537	Bacteria	Cyanobacteria	NULL	Chroococcales	NULL	Synechococcus	Synechococcus sp. JA-2-3B'a(2-13)	NCBI
Geobacter_metallireducens_GS_15_uid57731	Bacteria	Proteobacteria	Deltaproteobacteria	Desulfuromonadales	Deltaproteobacteria	Geobacter	Geobacter metallireducens	NCBI
Corynebacterium_diphtheriae_PW8_uid84303	Bacteria	Actinobacteria	Actinobacteria (class)	Actinomycetales	Actinobacteria (class)	Corynebacterium	Corynebacterium diphtheriae	NCBI
Caulobacter_segnis_ATCC_21756_uid41709	Bacteria	Proteobacteria	Alphaproteobacteria	Caulobacterales	Alphaproteobacteria	Caulobacter	Caulobacter segnis	NCBI
Atopobium_parvulum_DSM_20469_uid59195	Bacteria	Actinobacteria	Actinobacteria (class)	Coriobacteriales	Actinobacteria (class)	Atopobium	Atopobium parvulum	NCBI
Rubrivivax_gelatinosus_IL144_uid158163	Bacteria	Proteobacteria	Betaproteobacteria	Burkholderiales	Betaproteobacteria	Rubrivivax	Rubrivivax gelatinosus	NCBI
Geobacter_sulfurreducens_KN400_uid161977	Bacteria	Proteobacteria	Deltaproteobacteria	Desulfuromonadales	Deltaproteobacteria	Geobacter	Geobacter sulfurreducens	NCBI
Gardnerella_vaginalis_ATCC_14019_uid55487	Bacteria	Actinobacteria	Actinobacteria (class)	Bifidobacteriales	Actinobacteria (class)	Gardnerella	Gardnerella vaginalis	NCBI
Cellulomonas_fimi_ATCC_484_uid66779	Bacteria	Actinobacteria	Actinobacteria (class)	Actinomycetales	Actinobacteria (class)	Cellulomonas	Cellulomonas fimi	NCBI
Zymomonas_mobilis_ZM4_uid58095	Bacteria	Proteobacteria	Alphaproteobacteria	Sphingomonadales	Alphaproteobacteria	Zymomonas	Zymomonas mobilis	NCBI
Rickettsia_prowazekii_RpGvF24_uid158065	Bacteria	Proteobacteria	Alphaproteobacteria	Rickettsiales	Alphaproteobacteria	Rickettsia	Rickettsia prowazekii	NCBI
Escherichia_coli_UM146_uid162043	Bacteria	Proteobacteria	Gammaproteobacteria	Enterobacteriales	Gammaproteobacteria	Escherichia	Escherichia coli	NCBI
Sorangium_cellulosum__So_ce_56__uid61629	Bacteria	Proteobacteria	Deltaproteobacteria	Myxococcales	Deltaproteobacteria	Sorangium	Sorangium cellulosum	NCBI
Propionibacterium_acnes_TypeIA2_P_acn31_uid80733	Bacteria	Actinobacteria	Actinobacteria (class)	Actinomycetales	Actinobacteria (class)	Propionibacterium	Propionibacterium acnes	NCBI
Nitratifractor_salsuginis_DSM_16511_uid62183	Bacteria	Proteobacteria	Epsilonproteobacteria	NULL	Epsilonproteobacteria	Nitratifractor	Nitratifractor salsuginis	NCBI
Caldicellulosiruptor_bescii_DSM_6725_uid59201	Bacteria	Firmicutes	Clostridia	Thermoanaerobacterales	Clostridia	Caldicellulosiruptor	Caldicellulosiruptor bescii	NCBI
Methanosphaera_stadtmanae_DSM_3091_uid58407	Archaea	Euryarchaeota	Methanobacteria	Methanobacteriales	Methanobacteria	Methanosphaera	Methanosphaera stadtmanae	NCBI
Brucella_suis_VBI22_uid83617	Bacteria	Proteobacteria	Alphaproteobacteria	Rhizobiales	Alphaproteobacteria	Brucella	Brucella suis	NCBI
Pseudonocardia_dioxanivorans_CB1190_uid65087	Bacteria	Actinobacteria	Actinobacteria (class)	Actinomycetales	Actinobacteria (class)	Pseudonocardia	Pseudonocardia dioxanivorans	NCBI
Bacillus_amyloliquefaciens_plantarum_YAU_B9601_Y2_uid159001	Bacteria	Firmicutes	Bacilli	Bacillales	Bacilli	Bacillus	Bacillus amyloliquefaciens	NCBI
Vibrio_fischeri_ES114_uid58163	Bacteria	Proteobacteria	Gammaproteobacteria	Vibrionales	Gammaproteobacteria	Aliivibrio	Aliivibrio fischeri	NCBI
Pantoea_ananatis_PA13_uid162181	Bacteria	Proteobacteria	Gammaproteobacteria	Enterobacteriales	Gammaproteobacteria	Pantoea	Pantoea ananatis	NCBI
Natronomonas_pharaonis_DSM_2160_uid58435	Archaea	Euryarchaeota	Halobacteria	Halobacteriales	Halobacteria	Natronomonas	Natronomonas pharaonis	NCBI
Lactobacillus_salivarius_CECT_5713_uid162005	Bacteria	Firmicutes	Bacilli	Lactobacillales	Bacilli	Lactobacillus	Lactobacillus salivarius	NCBI
Photobacterium_profundum_SS9_uid62923	Bacteria	Proteobacteria	Gammaproteobacteria	Vibrionales	Gammaproteobacteria	Photobacterium	Photobacterium profundum	NCBI
Helicobacter_cetorum_MIT_99_5656_uid162215	Bacteria	Proteobacteria	Epsilonproteobacteria	Campylobacterales	Epsilonproteobacteria	Helicobacter	Helicobacter cetorum	NCBI
Mycobacterium_JDM601_uid67369	Bacteria	Actinobacteria	Actinobacteria (class)	Actinomycetales	Actinobacteria (class)	Mycobacterium	Mycobacterium sp. JDM601	NCBI
Lactococcus_lactis_Il1403_uid57671	Bacteria	Firmicutes	Bacilli	Lactobacillales	Bacilli	Lactococcus	Lactococcus lactis	NCBI
Lactococcus_lactis_cremoris_SK11_uid57983	Bacteria	Firmicutes	Bacilli	Lactobacillales	Bacilli	Lactococcus	Lactococcus lactis	NCBI
Prochlorococcus_marinus_MIT_9301_uid58437	Bacteria	Cyanobacteria	NULL	Prochlorales	NULL	Prochlorococcus	Prochlorococcus marinus	NCBI
Lactobacillus_buchneri_NRRL_B_30929_uid66205	Bacteria	Firmicutes	Bacilli	Lactobacillales	Bacilli	Lactobacillus	Lactobacillus buchneri	NCBI
Sideroxydans_lithotrophicus_ES_1_uid46801	Bacteria	Proteobacteria	Betaproteobacteria	Gallionellales	Betaproteobacteria	Sideroxydans	Sideroxydans lithotrophicus	NCBI
Borrelia_burgdorferi_ZS7_uid59429	Bacteria	Spirochaetes	Spirochaetia	Spirochaetales	Spirochaetia	Borrelia	Borrelia burgdorferi	NCBI
Campylobacter_jejuni_NCTC_11168_uid57587	Bacteria	Proteobacteria	Epsilonproteobacteria	Campylobacterales	Epsilonproteobacteria	Campylobacter	Campylobacter jejuni	NCBI
Shewanella_MR_7_uid58343	Bacteria	Proteobacteria	Gammaproteobacteria	Alteromonadales	Gammaproteobacteria	Shewanella	Shewanella sp. MR-7	NCBI
Borrelia_bissettii_DN127_uid71231	Bacteria	Spirochaetes	Spirochaetia	Spirochaetales	Spirochaetia	Borrelia	Borrelia bissettii	NCBI
Escherichia_coli_SE11_uid59425	Bacteria	Proteobacteria	Gammaproteobacteria	Enterobacteriales	Gammaproteobacteria	Escherichia	Escherichia coli	NCBI
Mycoplasma_fermentans_M64_uid62099	Bacteria	Tenericutes	Mollicutes	Mycoplasmatales	Mollicutes	Mycoplasma	Mycoplasma fermentans	NCBI
Bartonella_clarridgeiae_73_uid62131	Bacteria	Proteobacteria	Alphaproteobacteria	Rhizobiales	Alphaproteobacteria	Bartonella	Bartonella clarridgeiae	NCBI
Mycobacterium_leprae_TN_uid57697	Bacteria	Actinobacteria	Actinobacteria (class)	Actinomycetales	Actinobacteria (class)	Mycobacterium	Mycobacterium leprae	NCBI
Streptosporangium_roseum_DSM_43021_uid42521	Bacteria	Actinobacteria	Actinobacteria (class)	Actinomycetales	Actinobacteria (class)	Streptosporangium	Streptosporangium roseum	NCBI
Streptococcus_gordonii_Challis_substr__CH1_uid57667	Bacteria	Firmicutes	Bacilli	Lactobacillales	Bacilli	Streptococcus	Streptococcus gordonii	NCBI
Methanococcus_maripaludis_X1_uid70729	Archaea	Euryarchaeota	Methanococci	Methanococcales	Methanococci	Methanococcus	Methanococcus maripaludis	NCBI
Thermococcus_4557_uid70841	Archaea	Euryarchaeota	Thermococci	Thermococcales	Thermococci	Thermococcus	Thermococcus sp. 4557	NCBI
Pusillimonas_T7_7_uid66391	Bacteria	Proteobacteria	Betaproteobacteria	Burkholderiales	Betaproteobacteria	Pusillimonas	Pusillimonas sp. T7-7	NCBI
Listeria_monocytogenes_serotype_4a_L99_uid161953	Bacteria	Firmicutes	Bacilli	Bacillales	Bacilli	Listeria	Listeria monocytogenes	NCBI
Thermoanaerobacter_wiegelii_Rt8_B1_uid52581	Bacteria	Firmicutes	Clostridia	Thermoanaerobacterales	Clostridia	Thermoanaerobacter	Thermoanaerobacter wiegelii	NCBI
Lactobacillus_delbrueckii_bulgaricus_ATCC_BAA_365_uid57987	Bacteria	Firmicutes	Bacilli	Lactobacillales	Bacilli	Lactobacillus	Lactobacillus delbrueckii	NCBI
Brucella_melitensis_bv__1_16M_uid57735	Bacteria	Proteobacteria	Alphaproteobacteria	Rhizobiales	Alphaproteobacteria	Brucella	Brucella melitensis	NCBI
Staphylococcus_aureus_11819_97_uid159981	Bacteria	Firmicutes	Bacilli	Bacillales	Bacilli	Staphylococcus	Staphylococcus aureus	NCBI
Wolinella_succinogenes_DSM_1740_uid61591	Bacteria	Proteobacteria	Epsilonproteobacteria	Campylobacterales	Epsilonproteobacteria	Wolinella	Wolinella succinogenes	NCBI
Planctomyces_brasiliensis_DSM_5305_uid60583	Bacteria	Planctomycetes	Planctomycetia	Planctomycetales	Planctomycetia	Planctomyces	Planctomyces brasiliensis	NCBI
Lactobacillus_reuteri_JCM_1112_uid58875	Bacteria	Firmicutes	Bacilli	Lactobacillales	Bacilli	Lactobacillus	Lactobacillus reuteri	NCBI
Streptococcus_pyogenes_MGAS2096_uid58573	Bacteria	Firmicutes	Bacilli	Lactobacillales	Bacilli	Streptococcus	Streptococcus pyogenes	NCBI
Rickettsia_rickettsii__Sheila_Smith__uid58027	Bacteria	Proteobacteria	Alphaproteobacteria	Rickettsiales	Alphaproteobacteria	Rickettsia	Rickettsia rickettsii	NCBI
Marinobacter_aquaeolei_VT8_uid59419	Bacteria	Proteobacteria	Gammaproteobacteria	Alteromonadales	Gammaproteobacteria	Marinobacter	Marinobacter hydrocarbonoclasticus	NCBI
Marinithermus_hydrothermalis_DSM_14884_uid65783	Bacteria	Deinococcus-Thermus	Deinococci	Thermales	Deinococci	Marinithermus	Marinithermus hydrothermalis	NCBI
Wolbachia_wRi_uid59371	Bacteria	Proteobacteria	Alphaproteobacteria	Rickettsiales	Alphaproteobacteria	Wolbachia	Wolbachia sp. wRi	NCBI
Corallococcus_coralloides_DSM_2259_uid157997	Bacteria	Proteobacteria	Deltaproteobacteria	Myxococcales	Deltaproteobacteria	Corallococcus	Corallococcus coralloides	NCBI
Mycobacterium_tuberculosis_CCDC5180_uid161941	Bacteria	Actinobacteria	Actinobacteria (class)	Actinomycetales	Actinobacteria (class)	Mycobacterium	Mycobacterium tuberculosis	NCBI
Corynebacterium_efficiens_YS_314_uid62905	Bacteria	Actinobacteria	Actinobacteria (class)	Actinomycetales	Actinobacteria (class)	Corynebacterium	Corynebacterium efficiens	NCBI
Bordetella_pertussis_CS_uid158859	Bacteria	Proteobacteria	Betaproteobacteria	Burkholderiales	Betaproteobacteria	Bordetella	Bordetella pertussis	NCBI
Caldivirga_maquilingensis_IC_167_uid58711	Archaea	Crenarchaeota	Thermoprotei	Thermoproteales	Thermoprotei	Caldivirga	Caldivirga maquilingensis	NCBI
Thermosynechococcus_elongatus_BP_1_uid57907	Bacteria	Cyanobacteria	NULL	Chroococcales	NULL	Thermosynechococcus	Thermosynechococcus elongatus	NCBI
Streptococcus_pneumoniae_G54_uid59167	Bacteria	Firmicutes	Bacilli	Lactobacillales	Bacilli	Streptococcus	Streptococcus pneumoniae	NCBI
Xanthomonas_axonopodis_citri_306_uid57889	Bacteria	Proteobacteria	Gammaproteobacteria	Xanthomonadales	Gammaproteobacteria	Xanthomonas	Xanthomonas citri	NCBI
Propionibacterium_acnes_SK137_uid48071	Bacteria	Actinobacteria	Actinobacteria (class)	Actinomycetales	Actinobacteria (class)	Propionibacterium	Propionibacterium acnes	NCBI
Bordetella_pertussis_Tohama_I_uid57617	Bacteria	Proteobacteria	Betaproteobacteria	Burkholderiales	Betaproteobacteria	Bordetella	Bordetella pertussis	NCBI
Anoxybacillus_flavithermus_WK1_uid59135	Bacteria	Firmicutes	Bacilli	Bacillales	Bacilli	Anoxybacillus	Anoxybacillus flavithermus	NCBI
Candidatus_Liberibacter_solanacearum_CLso_ZC1_uid61245	Bacteria	Proteobacteria	Alphaproteobacteria	Rhizobiales	Alphaproteobacteria	Candidatus Liberibacter	Candidatus Liberibacter solanacearum	NCBI
Isoptericola_variabilis_225_uid67501	Bacteria	Actinobacteria	Actinobacteria (class)	Actinomycetales	Actinobacteria (class)	Isoptericola	Isoptericola variabilis	NCBI
Buchnera_aphidicola_5A__Acyrthosiphon_pisum__uid59285	Bacteria	Proteobacteria	Gammaproteobacteria	Enterobacteriales	Gammaproteobacteria	Buchnera	Buchnera aphidicola	NCBI
Streptococcus_pyogenes_MGAS8232_uid57871	Bacteria	Firmicutes	Bacilli	Lactobacillales	Bacilli	Streptococcus	Streptococcus pyogenes	NCBI
Bacillus_cereus_AH820_uid58751	Bacteria	Firmicutes	Bacilli	Bacillales	Bacilli	Bacillus	Bacillus cereus	NCBI
Rhizobium_leguminosarum_bv__trifolii_WSM1325_uid58991	Bacteria	Proteobacteria	Alphaproteobacteria	Rhizobiales	Alphaproteobacteria	Rhizobium	Rhizobium leguminosarum	NCBI
Escherichia_coli_O83_H1_NRG_857C_uid161987	Bacteria	Proteobacteria	Gammaproteobacteria	Enterobacteriales	Gammaproteobacteria	Escherichia	Escherichia coli	NCBI
Pediococcus_pentosaceus_ATCC_25745_uid57981	Bacteria	Firmicutes	Bacilli	Lactobacillales	Bacilli	Pediococcus	Pediococcus pentosaceus	NCBI
Staphylococcus_aureus_USA300_FPR3757_uid58555	Bacteria	Firmicutes	Bacilli	Bacillales	Bacilli	Staphylococcus	Staphylococcus aureus	NCBI
Lactobacillus_delbrueckii_bulgaricus_ATCC_11842_uid58647	Bacteria	Firmicutes	Bacilli	Lactobacillales	Bacilli	Lactobacillus	Lactobacillus delbrueckii	NCBI
Chlamydophila_felis_Fe_C_56_uid57971	Bacteria	Chlamydiae	Chlamydiia	Chlamydiales	Chlamydiia	Chlamydophila	Chlamydophila felis	NCBI
Helicobacter_pylori_PeCan18_uid162211	Bacteria	Proteobacteria	Epsilonproteobacteria	Campylobacterales	Epsilonproteobacteria	Helicobacter	Helicobacter pylori	NCBI
Enterobacter_cloacae_SCF1_uid59969	Bacteria	Proteobacteria	Gammaproteobacteria	Enterobacteriales	Gammaproteobacteria	Enterobacter	Enterobacter cloacae	NCBI
Streptococcus_suis_JS14_uid162095	Bacteria	Firmicutes	Bacilli	Lactobacillales	Bacilli	Streptococcus	Streptococcus suis	NCBI
Corynebacterium_pseudotuberculosis_I19_uid159673	Bacteria	Actinobacteria	Actinobacteria (class)	Actinomycetales	Actinobacteria (class)	Corynebacterium	Corynebacterium pseudotuberculosis	NCBI
Caldicellulosiruptor_saccharolyticus_DSM_8903_uid58289	Bacteria	Firmicutes	Clostridia	Thermoanaerobacterales	Clostridia	Caldicellulosiruptor	Caldicellulosiruptor saccharolyticus	NCBI
Lactococcus_lactis_CV56_uid160253	Bacteria	Firmicutes	Bacilli	Lactobacillales	Bacilli	Lactococcus	Lactococcus lactis	NCBI
Fibrobacter_succinogenes_S85_uid161919	Bacteria	Fibrobacteres	Fibrobacteria	Fibrobacterales	Fibrobacteria	Fibrobacter	Fibrobacter succinogenes	NCBI
Pseudomonas_stutzeri_A1501_uid58641	Bacteria	Proteobacteria	Gammaproteobacteria	Pseudomonadales	Gammaproteobacteria	Pseudomonas	Pseudomonas stutzeri	NCBI
Paracoccus_denitrificans_PD1222_uid58187	Bacteria	Proteobacteria	Alphaproteobacteria	Rhodobacterales	Alphaproteobacteria	Paracoccus	Paracoccus denitrificans	NCBI
Flavobacterium_branchiophilum_FL_15_uid73421	Bacteria	Bacteroidetes	Flavobacteriia	Flavobacteriales	Flavobacteriia	Flavobacterium	Flavobacterium branchiophilum	NCBI
Cyanothece_PCC_7822_uid52547	Bacteria	Cyanobacteria	NULL	Chroococcales	NULL	Cyanothece	Cyanothece sp. PCC 7822	NCBI
Acetobacterium_woodii_DSM_1030_uid88073	Bacteria	Firmicutes	Clostridia	Clostridiales	Clostridia	Acetobacterium	Acetobacterium woodii	NCBI
Mycobacterium_leprae_Br4923_uid59293	Bacteria	Actinobacteria	Actinobacteria (class)	Actinomycetales	Actinobacteria (class)	Mycobacterium	Mycobacterium leprae	NCBI
Streptococcus_thermophilus_MN_ZLW_002_uid166827	Bacteria	Firmicutes	Bacilli	Lactobacillales	Bacilli	Streptococcus	Streptococcus thermophilus	NCBI
Natranaerobius_thermophilus_JW_NM_WN_LF_uid59001	Bacteria	Firmicutes	Clostridia	Natranaerobiales	Clostridia	Natranaerobius	Natranaerobius thermophilus	NCBI
Desulfosporosinus_orientis_DSM_765_uid82939	Bacteria	Firmicutes	Clostridia	Clostridiales	Clostridia	Desulfosporosinus	Desulfosporosinus orientis	NCBI
Azoarcus_BH72_uid61603	Bacteria	Proteobacteria	Betaproteobacteria	Rhodocyclales	Betaproteobacteria	Azoarcus	Azoarcus sp. BH72	NCBI
Thermoanaerobacterium_xylanolyticum_LX_11_uid63163	Bacteria	Firmicutes	Clostridia	Thermoanaerobacterales	Clostridia	Thermoanaerobacterium	Thermoanaerobacterium xylanolyticum	NCBI
Methylomonas_methanica_MC09_uid67363	Bacteria	Proteobacteria	Gammaproteobacteria	Methylococcales	Gammaproteobacteria	Methylomonas	Methylomonas methanica	NCBI
Rickettsia_prowazekii_Katsinyian_uid158055	Bacteria	Proteobacteria	Alphaproteobacteria	Rickettsiales	Alphaproteobacteria	Rickettsia	Rickettsia prowazekii	NCBI
Corynebacterium_pseudotuberculosis_Cp162_uid168258	Bacteria	Actinobacteria	Actinobacteria	Actinomycetales	Actinobacteria	Corynebacterium	Corynebacterium pseudotuberculosis	NCBI
Erysipelothrix_rhusiopathiae_Fujisawa_uid68021	Bacteria	Firmicutes	Erysipelotrichi	Erysipelotrichales	Erysipelotrichi	Erysipelothrix	Erysipelothrix rhusiopathiae	NCBI
Cryptobacterium_curtum_DSM_15641_uid59041	Bacteria	Actinobacteria	Actinobacteria (class)	Coriobacteriales	Actinobacteria (class)	Cryptobacterium	Cryptobacterium curtum	NCBI
Aster_yellows_witches_broom_phytoplasma_AYWB_uid58297	Bacteria	Tenericutes	Mollicutes	Acholeplasmatales	Mollicutes	Candidatus Phytoplasma	Aster yellows witches'-broom phytoplasma	NCBI
Streptomyces_SirexAA_E_uid72627	Bacteria	Actinobacteria	Actinobacteria (class)	Actinomycetales	Actinobacteria (class)	Streptomyces	Streptomyces sp. SirexAA-E	NCBI
Borrelia_turicatae_91E135_uid58311	Bacteria	Spirochaetes	Spirochaetia	Spirochaetales	Spirochaetia	Borrelia	Borrelia turicatae	NCBI
Yersinia_pestis_A1122_uid158119	Bacteria	Proteobacteria	Gammaproteobacteria	Enterobacteriales	Gammaproteobacteria	Yersinia	Yersinia pestis	NCBI
Streptococcus_pneumoniae_Hungary19A_6_uid59117	Bacteria	Firmicutes	Bacilli	Lactobacillales	Bacilli	Streptococcus	Streptococcus pneumoniae	NCBI
Acinetobacter_baumannii_1656_2_uid158677	Bacteria	Proteobacteria	Gammaproteobacteria	Pseudomonadales	Gammaproteobacteria	Acinetobacter	Acinetobacter baumannii	NCBI
Shewanella_halifaxensis_HAW_EB4_uid59007	Bacteria	Proteobacteria	Gammaproteobacteria	Alteromonadales	Gammaproteobacteria	Shewanella	Shewanella halifaxensis	NCBI
Sinorhizobium_meliloti_AK83_uid52607	Bacteria	Proteobacteria	Alphaproteobacteria	Rhizobiales	Alphaproteobacteria	Sinorhizobium	Sinorhizobium meliloti	NCBI
Pyrobaculum_arsenaticum_DSM_13514_uid58409	Archaea	Crenarchaeota	Thermoprotei	Thermoproteales	Thermoprotei	Pyrobaculum	Pyrobaculum arsenaticum	NCBI
Burkholderia_multivorans_ATCC_17616_uid58909	Bacteria	Proteobacteria	Betaproteobacteria	Burkholderiales	Betaproteobacteria	Burkholderia	Burkholderia multivorans	NCBI
Ruegeria_TM1040_uid58193	Bacteria	Proteobacteria	Alphaproteobacteria	Rhodobacterales	Alphaproteobacteria	Ruegeria	Ruegeria sp. TM1040	NCBI
Bacillus_amyloliquefaciens_Y2_uid165195	Bacteria	Firmicutes	Bacilli	Bacillales	Bacilli	Bacillus	Bacillus amyloliquefaciens	NCBI
Staphylococcus_pseudintermedius_HKU10_03_uid62125	Bacteria	Firmicutes	Bacilli	Bacillales	Bacilli	Staphylococcus	Staphylococcus pseudintermedius	NCBI
Rickettsia_rickettsii_Brazil_uid88069	Bacteria	Proteobacteria	Alphaproteobacteria	Rickettsiales	Alphaproteobacteria	Rickettsia	Rickettsia rickettsii	NCBI
Rhodobacter_capsulatus_SB_1003_uid47509	Bacteria	Proteobacteria	Alphaproteobacteria	Rhodobacterales	Alphaproteobacteria	Rhodobacter	Rhodobacter capsulatus	NCBI
Enterobacter_asburiae_LF7a_uid72793	Bacteria	Proteobacteria	Gammaproteobacteria	Enterobacteriales	Gammaproteobacteria	Enterobacter	Enterobacter asburiae	NCBI
Ureaplasma_parvum_serovar_3_ATCC_700970_uid57711	Bacteria	Tenericutes	Mollicutes	Mycoplasmatales	Mollicutes	Ureaplasma	Ureaplasma parvum	NCBI
Rhizobium_leguminosarum_bv__trifolii_WSM2304_uid58997	Bacteria	Proteobacteria	Alphaproteobacteria	Rhizobiales	Alphaproteobacteria	Rhizobium	Rhizobium leguminosarum	NCBI
Methanococcus_maripaludis_C7_uid58847	Archaea	Euryarchaeota	Methanococci	Methanococcales	Methanococci	Methanococcus	Methanococcus maripaludis	NCBI
Thermaerobacter_marianensis_DSM_12885_uid61727	Bacteria	Firmicutes	Clostridia	Clostridiales	Clostridia	Thermaerobacter	Thermaerobacter marianensis	NCBI
Erwinia_amylovora_ATCC_49946_uid46943	Bacteria	Proteobacteria	Gammaproteobacteria	Enterobacteriales	Gammaproteobacteria	Erwinia	Erwinia amylovora	NCBI
Pasteurella_multocida_36950_uid86887	Bacteria	Proteobacteria	Gammaproteobacteria	Pasteurellales	Gammaproteobacteria	Pasteurella	Pasteurella multocida	NCBI
Nitrobacter_winogradskyi_Nb_255_uid58295	Bacteria	Proteobacteria	Alphaproteobacteria	Rhizobiales	Alphaproteobacteria	Nitrobacter	Nitrobacter winogradskyi	NCBI
Spirochaeta_Buddy_uid63633	Bacteria	Spirochaetes	Spirochaetia	Spirochaetales	Spirochaetia	Sphaerochaeta	Sphaerochaeta globus	NCBI
Ramlibacter_tataouinensis_TTB310_uid68279	Bacteria	Proteobacteria	Betaproteobacteria	Burkholderiales	Betaproteobacteria	Ramlibacter	Ramlibacter tataouinensis	NCBI
Helicobacter_pylori_Gambia94_24_uid159493	Bacteria	Proteobacteria	Epsilonproteobacteria	Campylobacterales	Epsilonproteobacteria	Helicobacter	Helicobacter pylori	NCBI
Chlamydophila_caviae_GPIC_uid57783	Bacteria	Chlamydiae	Chlamydiia	Chlamydiales	Chlamydiia	Chlamydophila	Chlamydophila caviae	NCBI
Ignisphaera_aggregans_DSM_17230_uid51875	Archaea	Crenarchaeota	Thermoprotei	Desulfurococcales	Thermoprotei	Ignisphaera	Ignisphaera aggregans	NCBI
Synechococcus_CC9605_uid58319	Bacteria	Cyanobacteria	NULL	Chroococcales	NULL	Synechococcus	Synechococcus sp. CC9605	NCBI
Pseudomonas_stutzeri_DSM_10701_uid170940	Bacteria	Proteobacteria	Gammaproteobacteria	Pseudomonadales	Gammaproteobacteria	Pseudomonas	Pseudomonas stutzeri	NCBI
Geobacillus_thermoleovorans_CCB_US3_UF5_uid82949	Bacteria	Firmicutes	Bacilli	Bacillales	Bacilli	Geobacillus	Geobacillus thermoleovorans	NCBI
Arcanobacterium_haemolyticum_DSM_20595_uid49489	Bacteria	Actinobacteria	Actinobacteria (class)	Actinomycetales	Actinobacteria (class)	Arcanobacterium	Arcanobacterium haemolyticum	NCBI
Shewanella_pealeana_ATCC_700345_uid58705	Bacteria	Proteobacteria	Gammaproteobacteria	Alteromonadales	Gammaproteobacteria	Shewanella	Shewanella pealeana	NCBI
Escherichia_coli_55989_uid59383	Bacteria	Proteobacteria	Gammaproteobacteria	Enterobacteriales	Gammaproteobacteria	Escherichia	Escherichia coli	NCBI
Corynebacterium_diphtheriae_HC03_uid84299	Bacteria	Actinobacteria	Actinobacteria (class)	Actinomycetales	Actinobacteria (class)	Corynebacterium	Corynebacterium diphtheriae	NCBI
Bdellovibrio_bacteriovorus_HD100_uid61595	Bacteria	Proteobacteria	Deltaproteobacteria	Bdellovibrionales	Deltaproteobacteria	Bdellovibrio	Bdellovibrio bacteriovorus	NCBI
Asticcacaulis_excentricus_CB_48_uid55641	Bacteria	Proteobacteria	Alphaproteobacteria	Caulobacterales	Alphaproteobacteria	Asticcacaulis	Asticcacaulis excentricus	NCBI
Chlamydophila_pecorum_E58_uid66295	Bacteria	Chlamydiae	Chlamydiia	Chlamydiales	Chlamydiia	Chlamydia	Chlamydia pecorum	NCBI
Alkaliphilus_metalliredigens_QYMF_uid58171	Bacteria	Firmicutes	Clostridia	Clostridiales	Clostridia	Alkaliphilus	Alkaliphilus metalliredigens	NCBI
Caldilinea_aerophila_DSM_14535___NBRC_104270_uid158165	Bacteria	Chloroflexi	Caldilineae	Caldilineales	Caldilineae	Caldilinea	Caldilinea aerophila	NCBI
Modestobacter_marinus_uid167487	Bacteria	Actinobacteria	Actinobacteria (class)	Actinomycetales	Actinobacteria (class)	Modestobacter	Modestobacter marinus	NCBI
Helicobacter_pylori_Sat464_uid159467	Bacteria	Proteobacteria	Epsilonproteobacteria	Campylobacterales	Epsilonproteobacteria	Helicobacter	Helicobacter pylori	NCBI
Chlorobium_phaeovibrioides_DSM_265_uid58129	Bacteria	Chlorobi	Chlorobia	Chlorobiales	Chlorobia	Chlorobium	Chlorobium phaeovibrioides	NCBI
Thermococcus_kodakarensis_KOD1_uid58225	Archaea	Euryarchaeota	Thermococci	Thermococcales	Thermococci	Thermococcus	Thermococcus kodakarensis	NCBI
Escherichia_coli_O157_H7_EDL933_uid57831	Bacteria	Proteobacteria	Gammaproteobacteria	Enterobacteriales	Gammaproteobacteria	Escherichia	Escherichia coli	NCBI
Methylacidiphilum_infernorum_V4_uid59161	Bacteria	Verrucomicrobia	NULL	Methylacidiphilales	NULL	Methylacidiphilum	Methylacidiphilum infernorum	NCBI
Serratia_symbiotica__Cinara_cedri__uid82363	Bacteria	Proteobacteria	Gammaproteobacteria	Enterobacteriales	Gammaproteobacteria	Serratia	Serratia symbiotica	NCBI
Clostridium_lentocellum_DSM_5427_uid49117	Bacteria	Firmicutes	Clostridia	Clostridiales	Clostridia	Cellulosilyticum	Clostridium lentocellum	NCBI
Staphylococcus_aureus_Mu3_uid58817	Bacteria	Firmicutes	Bacilli	Bacillales	Bacilli	Staphylococcus	Staphylococcus aureus	NCBI
Bifidobacterium_animalis_lactis_V9_uid158865	Bacteria	Actinobacteria	Actinobacteria (class)	Bifidobacteriales	Actinobacteria (class)	Bifidobacterium	Bifidobacterium animalis	NCBI
Syntrophothermus_lipocalidus_DSM_12680_uid49527	Bacteria	Firmicutes	Clostridia	Clostridiales	Clostridia	Syntrophothermus	Syntrophothermus lipocalidus	NCBI
Bacillus_thuringiensis_serovar_konkukian_97_27_uid58089	Bacteria	Firmicutes	Bacilli	Bacillales	Bacilli	Bacillus	Bacillus thuringiensis	NCBI
Bifidobacterium_animalis_lactis_AD011_uid58911	Bacteria	Actinobacteria	Actinobacteria (class)	Bifidobacteriales	Actinobacteria (class)	Bifidobacterium	Bifidobacterium animalis	NCBI
Corynebacterium_pseudotuberculosis_1002_uid159677	Bacteria	Actinobacteria	Actinobacteria (class)	Actinomycetales	Actinobacteria (class)	Corynebacterium	Corynebacterium pseudotuberculosis	NCBI
Caldicellulosiruptor_obsidiansis_OB47_uid51501	Bacteria	Firmicutes	Clostridia	Thermoanaerobacterales	Clostridia	Caldicellulosiruptor	Caldicellulosiruptor obsidiansis	NCBI
Candidatus_Vesicomyosocius_okutanii_HA_uid59427	Bacteria	Proteobacteria	Gammaproteobacteria	NULL	Gammaproteobacteria	NULL	Calyptogena okutanii thioautotrophic gill symbiont	NCBI
Neisseria_meningitidis_alpha710_uid161971	Bacteria	Proteobacteria	Betaproteobacteria	Neisseriales	Betaproteobacteria	Neisseria	Neisseria meningitidis	NCBI
Treponema_azotonutricium_ZAS_9_uid67365	Bacteria	Spirochaetes	Spirochaetia	Spirochaetales	Spirochaetia	Treponema	Treponema azotonutricium	NCBI
Salmonella_enterica_serovar_Gallinarum_287_91_uid59249	Bacteria	Proteobacteria	Gammaproteobacteria	Enterobacteriales	Gammaproteobacteria	Salmonella	Salmonella enterica	NCBI
Halalkalicoccus_jeotgali_B3_uid50305	Archaea	Euryarchaeota	Halobacteria	Halobacteriales	Halobacteria	Halalkalicoccus	Halalkalicoccus jeotgali	NCBI
Brucella_canis_ATCC_23365_uid59009	Bacteria	Proteobacteria	Alphaproteobacteria	Rhizobiales	Alphaproteobacteria	Brucella	Brucella canis	NCBI
Dinoroseobacter_shibae_DFL_12_uid58707	Bacteria	Proteobacteria	Alphaproteobacteria	Rhodobacterales	Alphaproteobacteria	Dinoroseobacter	Dinoroseobacter shibae	NCBI
Clostridium_perfringens_13_uid57681	Bacteria	Firmicutes	Clostridia	Clostridiales	Clostridia	Clostridium	Clostridium perfringens	NCBI
Shigella_boydii_CDC_3083_94_uid58415	Bacteria	Proteobacteria	Gammaproteobacteria	Enterobacteriales	Gammaproteobacteria	Shigella	Shigella boydii	NCBI
Serratia_AS12_uid67315	Bacteria	Proteobacteria	Gammaproteobacteria	Enterobacteriales	Gammaproteobacteria	Serratia	Serratia sp. AS12	NCBI
Pseudomonas_putida_S16_uid68747	Bacteria	Proteobacteria	Gammaproteobacteria	Pseudomonadales	Gammaproteobacteria	Pseudomonas	Pseudomonas putida	NCBI
Escherichia_coli_536_uid58531	Bacteria	Proteobacteria	Gammaproteobacteria	Enterobacteriales	Gammaproteobacteria	Escherichia	Escherichia coli	NCBI
Dickeya_dadantii_3937_uid52537	Bacteria	Proteobacteria	Gammaproteobacteria	Enterobacteriales	Gammaproteobacteria	Dickeya	Dickeya dadantii	NCBI
Mycoplasma_haemofelis_Ohio2_uid162029	Bacteria	Tenericutes	Mollicutes	Mycoplasmatales	Mollicutes	Mycoplasma	Mycoplasma haemofelis	NCBI
Sulfurihydrogenibium_azorense_Az_Fu1_uid58121	Bacteria	Aquificae	Aquificae (class)	Aquificales	Aquificae (class)	Sulfurihydrogenibium	Sulfurihydrogenibium azorense	NCBI
Propionibacterium_acnes_TypeIA2_P_acn17_uid80735	Bacteria	Actinobacteria	Actinobacteria (class)	Actinomycetales	Actinobacteria (class)	Propionibacterium	Propionibacterium acnes	NCBI
Legionella_pneumophila_Philadelphia_1_uid57609	Bacteria	Proteobacteria	Gammaproteobacteria	Legionellales	Gammaproteobacteria	Legionella	Legionella pneumophila	NCBI
Fusobacterium_nucleatum_ATCC_25586_uid57885	Bacteria	Fusobacteria	Fusobacteriia	Fusobacteriales	Fusobacteriia	Fusobacterium	Fusobacterium nucleatum	NCBI
Borrelia_hermsii_DAH_uid59225	Bacteria	Spirochaetes	Spirochaetia	Spirochaetales	Spirochaetia	Borrelia	Borrelia hermsii	NCBI
Pectobacterium_atrosepticum_SCRI1043_uid57957	Bacteria	Proteobacteria	Gammaproteobacteria	Enterobacteriales	Gammaproteobacteria	Pectobacterium	Pectobacterium atrosepticum	NCBI
Corynebacterium_diphtheriae_HC01_uid84297	Bacteria	Actinobacteria	Actinobacteria (class)	Actinomycetales	Actinobacteria (class)	Corynebacterium	Corynebacterium diphtheriae	NCBI
Oligotropha_carboxidovorans_OM5_uid59155	Bacteria	Proteobacteria	Alphaproteobacteria	Rhizobiales	Alphaproteobacteria	Oligotropha	Oligotropha carboxidovorans	NCBI
Methylocella_silvestris_BL2_uid59433	Bacteria	Proteobacteria	Alphaproteobacteria	Rhizobiales	Alphaproteobacteria	Methylocella	Methylocella silvestris	NCBI
Pseudomonas_aeruginosa_NCGM2_S1_uid162173	Bacteria	Proteobacteria	Gammaproteobacteria	Pseudomonadales	Gammaproteobacteria	Pseudomonas	Pseudomonas aeruginosa	NCBI
Brucella_suis_ATCC_23445_uid59015	Bacteria	Proteobacteria	Alphaproteobacteria	Rhizobiales	Alphaproteobacteria	Brucella	Brucella suis	NCBI
Staphylococcus_carnosus_TM300_uid59401	Bacteria	Firmicutes	Bacilli	Bacillales	Bacilli	Staphylococcus	Staphylococcus carnosus	NCBI
Mycobacterium_avium_104_uid57693	Bacteria	Actinobacteria	Actinobacteria (class)	Actinomycetales	Actinobacteria (class)	Mycobacterium	Mycobacterium avium	NCBI
Enterobacter_cloacae_ATCC_13047_uid48363	Bacteria	Proteobacteria	Gammaproteobacteria	Enterobacteriales	Gammaproteobacteria	Enterobacter	Enterobacter cloacae	NCBI
Burkholderia_CCGE1003_uid46253	Bacteria	Proteobacteria	Betaproteobacteria	Burkholderiales	Betaproteobacteria	Burkholderia	Burkholderia sp. CCGE1003	NCBI
Dictyoglomus_turgidum_DSM_6724_uid59177	Bacteria	Dictyoglomi	Dictyoglomia	Dictyoglomales	Dictyoglomia	Dictyoglomus	Dictyoglomus turgidum	NCBI
Ralstonia_solanacearum_CFBP2957_uid50545	Bacteria	Proteobacteria	Betaproteobacteria	Burkholderiales	Betaproteobacteria	Ralstonia	Ralstonia solanacearum	NCBI
Neisseria_gonorrhoeae_NCCP11945_uid59191	Bacteria	Proteobacteria	Betaproteobacteria	Neisseriales	Betaproteobacteria	Neisseria	Neisseria gonorrhoeae	NCBI
Bradyrhizobium_japonicum_USDA_6_uid158851	Bacteria	Proteobacteria	Alphaproteobacteria	Rhizobiales	Alphaproteobacteria	Bradyrhizobium	Bradyrhizobium japonicum	NCBI
Agrobacterium_vitis_S4_uid58249	Bacteria	Proteobacteria	Alphaproteobacteria	Rhizobiales	Alphaproteobacteria	Agrobacterium	Agrobacterium vitis	NCBI
Beijerinckia_indica_ATCC_9039_uid59057	Bacteria	Proteobacteria	Alphaproteobacteria	Rhizobiales	Alphaproteobacteria	Beijerinckia	Beijerinckia indica	NCBI
Streptococcus_pneumoniae_Taiwan19F_14_uid59119	Bacteria	Firmicutes	Bacilli	Lactobacillales	Bacilli	Streptococcus	Streptococcus pneumoniae	NCBI
Hyphomicrobium_denitrificans_ATCC_51888_uid50325	Bacteria	Proteobacteria	Alphaproteobacteria	Rhizobiales	Alphaproteobacteria	Hyphomicrobium	Hyphomicrobium denitrificans	NCBI
Pseudoxanthomonas_spadix_BD_a59_uid75113	Bacteria	Proteobacteria	Gammaproteobacteria	Xanthomonadales	Gammaproteobacteria	Pseudoxanthomonas	Pseudoxanthomonas spadix	NCBI
Methylophaga_JAM7_uid162949	Bacteria	Proteobacteria	Gammaproteobacteria	Thiotrichales	Gammaproteobacteria	Methylophaga	Methylophaga sp. JAM7	NCBI
Azospirillum_lipoferum_4B_uid82343	Bacteria	Proteobacteria	Alphaproteobacteria	Rhodospirillales	Alphaproteobacteria	Azospirillum	Azospirillum lipoferum	NCBI
Herminiimonas_arsenicoxydans_uid58291	Bacteria	Proteobacteria	Betaproteobacteria	Burkholderiales	Betaproteobacteria	Herminiimonas	Herminiimonas arsenicoxydans	NCBI
Exiguobacterium_sibiricum_255_15_uid58053	Bacteria	Firmicutes	Bacilli	Bacillales	Bacilli	Exiguobacterium	Exiguobacterium sibiricum	NCBI
Mycobacterium_canettii_CIPT_140010059_uid70731	Bacteria	Actinobacteria	Actinobacteria (class)	Actinomycetales	Actinobacteria (class)	Mycobacterium	Mycobacterium canettii	NCBI
Corynebacterium_aurimucosum_ATCC_700975_uid59409	Bacteria	Actinobacteria	Actinobacteria (class)	Actinomycetales	Actinobacteria (class)	Corynebacterium	Corynebacterium aurimucosum	NCBI
Clostridium_novyi_NT_uid58643	Bacteria	Firmicutes	Clostridia	Clostridiales	Clostridia	Clostridium	Clostridium novyi	NCBI
Chlamydia_trachomatis_L2b_UCH_1_proctitis_uid61635	Bacteria	Chlamydiae	Chlamydiia	Chlamydiales	Chlamydiia	Chlamydia	Chlamydia trachomatis	NCBI
Haemophilus_influenzae_PittEE_uid58591	Bacteria	Proteobacteria	Gammaproteobacteria	Pasteurellales	Gammaproteobacteria	Haemophilus	Haemophilus influenzae	NCBI
Acidaminococcus_fermentans_DSM_20731_uid43471	Bacteria	Firmicutes	Negativicutes	Selenomonadales	Negativicutes	Acidaminococcus	Acidaminococcus fermentans	NCBI
Fervidobacterium_nodosum_Rt17_B1_uid58625	Bacteria	Thermotogae	Thermotogae (class)	Thermotogales	Thermotogae (class)	Fervidobacterium	Fervidobacterium nodosum	NCBI
Rickettsia_slovaca_D_CWPP_uid158159	Bacteria	Proteobacteria	Alphaproteobacteria	Rickettsiales	Alphaproteobacteria	Rickettsia	Rickettsia slovaca	NCBI
Mycoplasma_mycoides_capri_LC_95010_uid66189	Bacteria	Tenericutes	Mollicutes	Mycoplasmatales	Mollicutes	Mycoplasma	Mycoplasma mycoides	NCBI
Eubacterium_rectale_ATCC_33656_uid59169	Bacteria	Firmicutes	Clostridia	Clostridiales	Clostridia	Eubacterium	Eubacterium rectale	NCBI
Clostridium_thermocellum_ATCC_27405_uid57917	Bacteria	Firmicutes	Clostridia	Clostridiales	Clostridia	Clostridium	Clostridium thermocellum	NCBI
Helicobacter_pylori_B8_uid49873	Bacteria	Proteobacteria	Epsilonproteobacteria	Campylobacterales	Epsilonproteobacteria	Helicobacter	Helicobacter pylori	NCBI
Methanothermobacter_marburgensis_Marburg_uid51637	Archaea	Euryarchaeota	Methanobacteria	Methanobacteriales	Methanobacteria	Methanothermobacter	Methanothermobacter marburgensis	NCBI
Desulfotomaculum_reducens_MI_1_uid58277	Bacteria	Firmicutes	Clostridia	Clostridiales	Clostridia	Desulfotomaculum	Desulfotomaculum reducens	NCBI
Campylobacter_jejuni_81_176_uid58503	Bacteria	Proteobacteria	Epsilonproteobacteria	Campylobacterales	Epsilonproteobacteria	Campylobacter	Campylobacter jejuni	NCBI
Escherichia_coli_ETEC_H10407_uid161993	Bacteria	Proteobacteria	Gammaproteobacteria	Enterobacteriales	Gammaproteobacteria	Escherichia	Escherichia coli	NCBI
Methylophaga_JAM1_uid162947	Bacteria	Proteobacteria	Gammaproteobacteria	Thiotrichales	Gammaproteobacteria	Methylophaga	Methylophaga sp. JAM1	NCBI
Lactobacillus_johnsonii_NCC_533_uid58029	Bacteria	Firmicutes	Bacilli	Lactobacillales	Bacilli	Lactobacillus	Lactobacillus johnsonii	NCBI
Streptococcus_gallolyticus_ATCC_43143_uid162103	Bacteria	Firmicutes	Bacilli	Lactobacillales	Bacilli	Streptococcus	Streptococcus gallolyticus	NCBI
Rickettsia_typhi_TH1527_uid158161	Bacteria	Proteobacteria	Alphaproteobacteria	Rickettsiales	Alphaproteobacteria	Rickettsia	Rickettsia typhi	NCBI
Haemophilus_parainfluenzae_T3T1_uid72801	Bacteria	Proteobacteria	Gammaproteobacteria	Pasteurellales	Gammaproteobacteria	Haemophilus	Haemophilus parainfluenzae	NCBI
Acidovorax_citrulli_AAC00_1_uid58429	Bacteria	Proteobacteria	Betaproteobacteria	Burkholderiales	Betaproteobacteria	Acidovorax	Acidovorax citrulli	NCBI
Sulfolobus_tokodaii_7_uid57807	Archaea	Crenarchaeota	Thermoprotei	Sulfolobales	Thermoprotei	Sulfolobus	Sulfolobus tokodaii	NCBI
Xanthomonas_campestris_B100_uid61643	Bacteria	Proteobacteria	Gammaproteobacteria	Xanthomonadales	Gammaproteobacteria	Xanthomonas	Xanthomonas campestris	NCBI
Sulfurospirillum_deleyianum_DSM_6946_uid41861	Bacteria	Proteobacteria	Epsilonproteobacteria	Campylobacterales	Epsilonproteobacteria	Sulfurospirillum	Sulfurospirillum deleyianum	NCBI
Lactobacillus_brevis_ATCC_367_uid57989	Bacteria	Firmicutes	Bacilli	Lactobacillales	Bacilli	Lactobacillus	Lactobacillus brevis	NCBI
Helicobacter_pylori_PeCan4_uid53539	Bacteria	Proteobacteria	Epsilonproteobacteria	Campylobacterales	Epsilonproteobacteria	Helicobacter	Helicobacter pylori	NCBI
Vibrio_cholerae_O395_uid159869	Bacteria	Proteobacteria	Gammaproteobacteria	Vibrionales	Gammaproteobacteria	Vibrio	Vibrio cholerae	NCBI
Shewanella_piezotolerans_WP3_uid58745	Bacteria	Proteobacteria	Gammaproteobacteria	Alteromonadales	Gammaproteobacteria	Shewanella	Shewanella piezotolerans	NCBI
Mycoplasma_agalactiae_PG2_uid61619	Bacteria	Tenericutes	Mollicutes	Mycoplasmatales	Mollicutes	Mycoplasma	Mycoplasma agalactiae	NCBI
Wolbachia_endosymbiont_of_Drosophila_melanogaster_uid57851	Bacteria	Proteobacteria	Alphaproteobacteria	Rickettsiales	Alphaproteobacteria	Wolbachia	Wolbachia endosymbiont of Drosophila melanogaster	NCBI
Ralstonia_eutropha_JMP134_uid58047	Bacteria	Proteobacteria	Betaproteobacteria	Burkholderiales	Betaproteobacteria	Cupriavidus	Cupriavidus pinatubonensis	NCBI
Rhodobacter_sphaeroides_KD131_uid59277	Bacteria	Proteobacteria	Alphaproteobacteria	Rhodobacterales	Alphaproteobacteria	Rhodobacter	Rhodobacter sphaeroides	NCBI
Chlamydophila_pneumoniae_AR39_uid57809	Bacteria	Chlamydiae	Chlamydiia	Chlamydiales	Chlamydiia	Chlamydia	Chlamydia pneumoniae	NCBI
Orientia_tsutsugamushi_Ikeda_uid58869	Bacteria	Proteobacteria	Alphaproteobacteria	Rickettsiales	Alphaproteobacteria	Orientia	Orientia tsutsugamushi	NCBI
Thermanaerovibrio_acidaminovorans_DSM_6589_uid41925	Bacteria	Synergistetes	Synergistia	Synergistales	Synergistia	Thermanaerovibrio	Thermanaerovibrio acidaminovorans	NCBI
Caldicellulosiruptor_kristjanssonii_177R1B_uid60393	Bacteria	Firmicutes	Clostridia	Thermoanaerobacterales	Clostridia	Caldicellulosiruptor	Caldicellulosiruptor kristjanssonii	NCBI
Shewanella_sediminis_HAW_EB3_uid58835	Bacteria	Proteobacteria	Gammaproteobacteria	Alteromonadales	Gammaproteobacteria	Shewanella	Shewanella sediminis	NCBI
Salmonella_enterica_serovar_Typhi_P_stx_12_uid87001	Bacteria	Proteobacteria	Gammaproteobacteria	Enterobacteriales	Gammaproteobacteria	Salmonella	Salmonella enterica	NCBI
Sulfolobus_solfataricus_98_2_uid167998	Archaea	Crenarchaeota	Thermoprotei	Sulfolobales	Thermoprotei	Sulfolobus	Sulfolobus solfataricus	NCBI
Shewanella_baltica_OS117_uid162025	Bacteria	Proteobacteria	Gammaproteobacteria	Alteromonadales	Gammaproteobacteria	Shewanella	Shewanella baltica	NCBI
Rhodococcus_erythropolis_PR4_uid59019	Bacteria	Actinobacteria	Actinobacteria (class)	Actinomycetales	Actinobacteria (class)	Rhodococcus	Rhodococcus erythropolis	NCBI
Conexibacter_woesei_DSM_14684_uid43467	Bacteria	Actinobacteria	Actinobacteria (class)	Solirubrobacterales	Actinobacteria (class)	Conexibacter	Conexibacter woesei	NCBI
Mycobacterium_bovis_BCG_Tokyo_172_uid59281	Bacteria	Actinobacteria	Actinobacteria (class)	Actinomycetales	Actinobacteria (class)	Mycobacterium	Mycobacterium bovis	NCBI
Gardnerella_vaginalis_HMP9231_uid162045	Bacteria	Actinobacteria	Actinobacteria (class)	Bifidobacteriales	Actinobacteria (class)	Gardnerella	Gardnerella vaginalis	NCBI
Desulfovibrio_aespoeensis_Aspo_2_uid42613	Bacteria	Proteobacteria	Deltaproteobacteria	Desulfovibrionales	Deltaproteobacteria	Desulfovibrio	Desulfovibrio aespoeensis	NCBI
Paenibacillus_terrae_HPL_003_uid82371	Bacteria	Firmicutes	Bacilli	Bacillales	Bacilli	Paenibacillus	Paenibacillus terrae	NCBI
Acinetobacter_baumannii_MDR_TJ_uid162739	Bacteria	Proteobacteria	Gammaproteobacteria	Pseudomonadales	Gammaproteobacteria	Acinetobacter	Acinetobacter baumannii	NCBI
Pseudomonas_brassicacearum_NFM421_uid66303	Bacteria	Proteobacteria	Gammaproteobacteria	Pseudomonadales	Gammaproteobacteria	Pseudomonas	Pseudomonas brassicacearum	NCBI
Francisella_cf__novicida_Fx1_uid162105	Bacteria	Proteobacteria	Gammaproteobacteria	Thiotrichales	Gammaproteobacteria	Francisella	Francisella novicida	NCBI
Denitrovibrio_acetiphilus_DSM_12809_uid46657	Bacteria	Deferribacteres	Deferribacteres (class)	Deferribacterales	Deferribacteres (class)	Denitrovibrio	Denitrovibrio acetiphilus	NCBI
Lactococcus_lactis_cremoris_NZ9000_uid167481	Bacteria	Firmicutes	Bacilli	Lactobacillales	Bacilli	Lactococcus	Lactococcus lactis	NCBI
Staphylococcus_aureus_Newman_uid58839	Bacteria	Firmicutes	Bacilli	Bacillales	Bacilli	Staphylococcus	Staphylococcus aureus	NCBI
Halomonas_elongata_DSM_2581_uid52781	Bacteria	Proteobacteria	Gammaproteobacteria	Oceanospirillales	Gammaproteobacteria	Halomonas	Halomonas elongata	NCBI
Corynebacterium_diphtheriae_31A_uid84309	Bacteria	Actinobacteria	Actinobacteria (class)	Actinomycetales	Actinobacteria (class)	Corynebacterium	Corynebacterium diphtheriae	NCBI
Aequorivita_sublithincola_DSM_14238_uid168181	Bacteria	Bacteroidetes	Flavobacteriia	Flavobacteriales	Flavobacteriia	Aequorivita	Aequorivita sublithincola	NCBI
Acaryochloris_marina_MBIC11017_uid58167	Bacteria	Cyanobacteria	NULL	Chroococcales	NULL	Acaryochloris	Acaryochloris marina	NCBI
Owenweeksia_hongkongensis_DSM_17368_uid82951	Bacteria	Bacteroidetes	Flavobacteriia	Flavobacteriales	Flavobacteriia	NULL	Owenweeksia hongkongensis	NCBI
Oceanobacillus_iheyensis_HTE831_uid57867	Bacteria	Firmicutes	Bacilli	Bacillales	Bacilli	Oceanobacillus	Oceanobacillus iheyensis	NCBI
Corynebacterium_ulcerans_809_uid159659	Bacteria	Actinobacteria	Actinobacteria (class)	Actinomycetales	Actinobacteria (class)	Corynebacterium	Corynebacterium ulcerans	NCBI
Mycobacterium_tuberculosis_CCDC5079_uid161943	Bacteria	Actinobacteria	Actinobacteria (class)	Actinomycetales	Actinobacteria (class)	Mycobacterium	Mycobacterium tuberculosis	NCBI
Methanococcus_aeolicus_Nankai_3_uid58823	Archaea	Euryarchaeota	Methanococci	Methanococcales	Methanococci	Methanococcus	Methanococcus aeolicus	NCBI
Yersinia_pseudotuberculosis_IP_32953_uid58157	Bacteria	Proteobacteria	Gammaproteobacteria	Enterobacteriales	Gammaproteobacteria	Yersinia	Yersinia pseudotuberculosis	NCBI
Xylella_fastidiosa_M12_uid58763	Bacteria	Proteobacteria	Gammaproteobacteria	Xanthomonadales	Gammaproteobacteria	Xylella	Xylella fastidiosa	NCBI
Francisella_tularensis_holarctica_OSU18_uid58687	Bacteria	Proteobacteria	Gammaproteobacteria	Thiotrichales	Gammaproteobacteria	Francisella	Francisella tularensis	NCBI
Cronobacter_sakazakii_ATCC_BAA_894_uid58145	Bacteria	Proteobacteria	Gammaproteobacteria	Enterobacteriales	Gammaproteobacteria	Cronobacter	Cronobacter sakazakii	NCBI
Vibrio_cholerae_M66_2_uid59355	Bacteria	Proteobacteria	Gammaproteobacteria	Vibrionales	Gammaproteobacteria	Vibrio	Vibrio cholerae	NCBI
Staphylococcus_aureus_NCTC_8325_uid57795	Bacteria	Firmicutes	Bacilli	Bacillales	Bacilli	Staphylococcus	Staphylococcus aureus	NCBI
Mycoplasma_putrefaciens_KS1_uid72481	Bacteria	Tenericutes	Mollicutes	Mycoplasmatales	Mollicutes	Mycoplasma	Mycoplasma putrefaciens	NCBI
Eggerthella_YY7918_uid68707	Bacteria	Actinobacteria	Actinobacteria (class)	Coriobacteriales	Actinobacteria (class)	Eggerthella	Eggerthella sp. YY7918	NCBI
Acidiphilium_cryptum_JF_5_uid58447	Bacteria	Proteobacteria	Alphaproteobacteria	Rhodospirillales	Alphaproteobacteria	Acidiphilium	Acidiphilium cryptum	NCBI
Xanthobacter_autotrophicus_Py2_uid58453	Bacteria	Proteobacteria	Alphaproteobacteria	Rhizobiales	Alphaproteobacteria	Xanthobacter	Xanthobacter autotrophicus	NCBI
Cupriavidus_taiwanensis_LMG_19424_uid61615	Bacteria	Proteobacteria	Betaproteobacteria	Burkholderiales	Betaproteobacteria	Cupriavidus	Cupriavidus taiwanensis	NCBI
Escherichia_coli_O157_H7_EC4115_uid59091	Bacteria	Proteobacteria	Gammaproteobacteria	Enterobacteriales	Gammaproteobacteria	Escherichia	Escherichia coli	NCBI
Legionella_longbeachae_NSW150_uid46099	Bacteria	Proteobacteria	Gammaproteobacteria	Legionellales	Gammaproteobacteria	Legionella	Legionella longbeachae	NCBI
Gluconacetobacter_xylinus_NBRC_3288_uid46523	Bacteria	Proteobacteria	Alphaproteobacteria	Rhodospirillales	Alphaproteobacteria	Gluconacetobacter	Gluconacetobacter xylinus	NCBI
Chlamydia_trachomatis_E_150_uid161403	Bacteria	Chlamydiae	Chlamydiia	Chlamydiales	Chlamydiia	Chlamydia	Chlamydia trachomatis	NCBI
Dickeya_zeae_Ech1591_uid59297	Bacteria	Proteobacteria	Gammaproteobacteria	Enterobacteriales	Gammaproteobacteria	Dickeya	Dickeya zeae	NCBI
Staphylococcus_aureus_COL_uid57797	Bacteria	Firmicutes	Bacilli	Bacillales	Bacilli	Staphylococcus	Staphylococcus aureus	NCBI
Rickettsia_rhipicephali_3_7_female6_CWPP_uid156977	Bacteria	Proteobacteria	Alphaproteobacteria	Rickettsiales	Alphaproteobacteria	Rickettsia	Rickettsia rhipicephali	NCBI
Rickettsia_prowazekii_Chernikova_uid158053	Bacteria	Proteobacteria	Alphaproteobacteria	Rickettsiales	Alphaproteobacteria	Rickettsia	Rickettsia prowazekii	NCBI
Mycobacterium_tuberculosis_CTRI_2_uid161997	Bacteria	Actinobacteria	Actinobacteria (class)	Actinomycetales	Actinobacteria (class)	Mycobacterium	Mycobacterium tuberculosis	NCBI
Bifidobacterium_animalis_ATCC_25527_uid162513	Bacteria	Actinobacteria	Actinobacteria (class)	Bifidobacteriales	Actinobacteria (class)	Bifidobacterium	Bifidobacterium animalis	NCBI
Rickettsia_africae_ESF_5_uid58799	Bacteria	Proteobacteria	Alphaproteobacteria	Rickettsiales	Alphaproteobacteria	Rickettsia	Rickettsia africae	NCBI
Clostridium_botulinum_F_Langeland_uid58929	Bacteria	Firmicutes	Clostridia	Clostridiales	Clostridia	Clostridium	Clostridium botulinum	NCBI
Streptococcus_pneumoniae_D39_uid58581	Bacteria	Firmicutes	Bacilli	Lactobacillales	Bacilli	Streptococcus	Streptococcus pneumoniae	NCBI
Mycobacterium_smegmatis_MC2_155_uid171958	Bacteria	Actinobacteria	Actinobacteria (class)	Actinomycetales	Actinobacteria (class)	Mycobacterium	Mycobacterium smegmatis	NCBI
Escherichia_coli_O157_H7_Sakai_uid57781	Bacteria	Proteobacteria	Gammaproteobacteria	Enterobacteriales	Gammaproteobacteria	Escherichia	Escherichia coli	NCBI
Enterococcus_hirae_ATCC_9790_uid70619	Bacteria	Firmicutes	Bacilli	Lactobacillales	Bacilli	Enterococcus	Enterococcus hirae	NCBI
Escherichia_coli_O127_H6_E2348_69_uid59343	Bacteria	Proteobacteria	Gammaproteobacteria	Enterobacteriales	Gammaproteobacteria	Escherichia	Escherichia coli	NCBI
Brucella_suis_1330_uid57927	Bacteria	Proteobacteria	Alphaproteobacteria	Rhizobiales	Alphaproteobacteria	Brucella	Brucella suis	NCBI
Chloroflexus_aurantiacus_J_10_fl_uid57657	Bacteria	Chloroflexi	Chloroflexi (class)	Chloroflexales	Chloroflexi (class)	Chloroflexus	Chloroflexus aurantiacus	NCBI
Parvibaculum_lavamentivorans_DS_1_uid58739	Bacteria	Proteobacteria	Alphaproteobacteria	Rhizobiales	Alphaproteobacteria	Parvibaculum	Parvibaculum lavamentivorans	NCBI
Mycoplasma_haemocanis_Illinois_uid82367	Bacteria	Tenericutes	Mollicutes	Mycoplasmatales	Mollicutes	Mycoplasma	Mycoplasma haemocanis	NCBI
Alkaliphilus_oremlandii_OhILAs_uid58495	Bacteria	Firmicutes	Clostridia	Clostridiales	Clostridia	Alkaliphilus	Alkaliphilus oremlandii	NCBI
Riemerella_anatipestifer_DSM_15868_uid60727	Bacteria	Bacteroidetes	Flavobacteriia	Flavobacteriales	Flavobacteriia	Riemerella	Riemerella anatipestifer	NCBI
Clostridium_botulinum_B_Eklund_17B_uid59159	Bacteria	Firmicutes	Clostridia	Clostridiales	Clostridia	Clostridium	Clostridium botulinum	NCBI
Bacillus_coagulans_36D1_uid54335	Bacteria	Firmicutes	Bacilli	Bacillales	Bacilli	Bacillus	Bacillus coagulans	NCBI
Synechococcus_elongatus_PCC_6301_uid58235	Bacteria	Cyanobacteria	NULL	Chroococcales	NULL	Synechococcus	Synechococcus elongatus	NCBI
Helicobacter_pylori_Shi112_uid162207	Bacteria	Proteobacteria	Epsilonproteobacteria	Campylobacterales	Epsilonproteobacteria	Helicobacter	Helicobacter pylori	NCBI
Helicobacter_pylori_India7_uid161149	Bacteria	Proteobacteria	Epsilonproteobacteria	Campylobacterales	Epsilonproteobacteria	Helicobacter	Helicobacter pylori	NCBI
Nostoc_punctiforme_PCC_73102_uid57767	Bacteria	Cyanobacteria	NULL	Nostocales	NULL	Nostoc	Nostoc punctiforme	NCBI
Mycoplasma_hyopneumoniae_168_uid162053	Bacteria	Tenericutes	Mollicutes	Mycoplasmatales	Mollicutes	Mycoplasma	Mycoplasma hyopneumoniae	NCBI
Cyanothece_PCC_7425_uid59435	Bacteria	Cyanobacteria	NULL	Chroococcales	NULL	Cyanothece	Cyanothece sp. PCC 7425	NCBI
Stenotrophomonas_maltophilia_D457_uid162199	Bacteria	Proteobacteria	Gammaproteobacteria	Xanthomonadales	Gammaproteobacteria	Stenotrophomonas	Stenotrophomonas maltophilia	NCBI
Ilyobacter_polytropus_DSM_2926_uid59769	Bacteria	Fusobacteria	Fusobacteriia	Fusobacteriales	Fusobacteriia	Ilyobacter	Ilyobacter polytropus	NCBI
Francisella_cf__novicida_3523_uid162107	Bacteria	Proteobacteria	Gammaproteobacteria	Thiotrichales	Gammaproteobacteria	Francisella	Francisella novicida	NCBI
Pseudomonas_stutzeri_DSM_4166_uid162113	Bacteria	Proteobacteria	Gammaproteobacteria	Pseudomonadales	Gammaproteobacteria	Pseudomonas	Pseudomonas stutzeri	NCBI
Bartonella_grahamii_as4aup_uid59405	Bacteria	Proteobacteria	Alphaproteobacteria	Rhizobiales	Alphaproteobacteria	Bartonella	Bartonella grahamii	NCBI
Prosthecochloris_aestuarii_DSM_271_uid58151	Bacteria	Chlorobi	Chlorobia	Chlorobiales	Chlorobia	Prosthecochloris	Prosthecochloris aestuarii	NCBI
Xylella_fastidiosa_Temecula1_uid57869	Bacteria	Proteobacteria	Gammaproteobacteria	Xanthomonadales	Gammaproteobacteria	Xylella	Xylella fastidiosa	NCBI
Streptococcus_pneumoniae_JJA_uid59121	Bacteria	Firmicutes	Bacilli	Lactobacillales	Bacilli	Streptococcus	Streptococcus pneumoniae	NCBI
Sinorhizobium_medicae_WSM419_uid58549	Bacteria	Proteobacteria	Alphaproteobacteria	Rhizobiales	Alphaproteobacteria	Sinorhizobium	Sinorhizobium medicae	NCBI
Methylobacterium_extorquens_PA1_uid58821	Bacteria	Proteobacteria	Alphaproteobacteria	Rhizobiales	Alphaproteobacteria	Methylobacterium	Methylobacterium extorquens	NCBI
Chlamydia_trachomatis_B_TZ1A828_OT_uid59349	Bacteria	Chlamydiae	Chlamydiia	Chlamydiales	Chlamydiia	Chlamydia	Chlamydia trachomatis	NCBI
Planctomyces_limnophilus_DSM_3776_uid48643	Bacteria	Planctomycetes	Planctomycetia	Planctomycetales	Planctomycetia	Planctomyces	Planctomyces limnophilus	NCBI
Mycobacterium_ulcerans_Agy99_uid62939	Bacteria	Actinobacteria	Actinobacteria (class)	Actinomycetales	Actinobacteria (class)	Mycobacterium	Mycobacterium ulcerans	NCBI
Clavibacter_michiganensis_sepedonicus_uid61577	Bacteria	Actinobacteria	Actinobacteria (class)	Actinomycetales	Actinobacteria (class)	Clavibacter	Clavibacter michiganensis	NCBI
Coxiella_burnetii_CbuK_Q154_uid58895	Bacteria	Proteobacteria	Gammaproteobacteria	Legionellales	Gammaproteobacteria	Coxiella	Coxiella burnetii	NCBI
Acinetobacter_baumannii_ATCC_17978_uid58731	Bacteria	Proteobacteria	Gammaproteobacteria	Pseudomonadales	Gammaproteobacteria	Acinetobacter	Acinetobacter baumannii	NCBI
Geobacter_lovleyi_SZ_uid58713	Bacteria	Proteobacteria	Deltaproteobacteria	Desulfuromonadales	Deltaproteobacteria	Geobacter	Geobacter lovleyi	NCBI
Legionella_pneumophila_Lorraine_uid170535	Bacteria	Proteobacteria	Gammaproteobacteria	Legionellales	Gammaproteobacteria	Legionella	Legionella pneumophila	NCBI
Mycoplasma_haemofelis_Langford_1_uid62461	Bacteria	Tenericutes	Mollicutes	Mycoplasmatales	Mollicutes	Mycoplasma	Mycoplasma haemofelis	NCBI
Dehalococcoides_GT_uid42115	Bacteria	Chloroflexi	Dehalococcoidetes	NULL	Dehalococcoidetes	Dehalococcoides	Dehalococcoides sp. GT	NCBI
Geobacillus_C56_T3_uid49467	Bacteria	Firmicutes	Bacilli	Bacillales	Bacilli	Geobacillus	Geobacillus sp. C56-T3	NCBI
Salmonella_enterica_serovar_Paratyphi_C_RKS4594_uid59063	Bacteria	Proteobacteria	Gammaproteobacteria	Enterobacteriales	Gammaproteobacteria	Salmonella	Salmonella enterica	NCBI
Clostridium_botulinum_BKT015925_uid66203	Bacteria	Firmicutes	Clostridia	Clostridiales	Clostridia	Clostridium	Clostridium botulinum	NCBI
Gluconacetobacter_diazotrophicus_PAl_5_uid59075	Bacteria	Proteobacteria	Alphaproteobacteria	Rhodospirillales	Alphaproteobacteria	Gluconacetobacter	Gluconacetobacter diazotrophicus	NCBI
Desulfotalea_psychrophila_LSv54_uid58153	Bacteria	Proteobacteria	Deltaproteobacteria	Desulfobacterales	Deltaproteobacteria	Desulfotalea	Desulfotalea psychrophila	NCBI
Mycobacterium_vanbaalenii_PYR_1_uid58463	Bacteria	Actinobacteria	Actinobacteria (class)	Actinomycetales	Actinobacteria (class)	Mycobacterium	Mycobacterium vanbaalenii	NCBI
Rhodobacter_sphaeroides_2_4_1_uid57653	Bacteria	Proteobacteria	Alphaproteobacteria	Rhodobacterales	Alphaproteobacteria	Rhodobacter	Rhodobacter sphaeroides	NCBI
Zymomonas_mobilis_ATCC_10988_uid55403	Bacteria	Proteobacteria	Alphaproteobacteria	Sphingomonadales	Alphaproteobacteria	Zymomonas	Zymomonas mobilis	NCBI
Rickettsia_conorii_Malish_7_uid57633	Bacteria	Proteobacteria	Alphaproteobacteria	Rickettsiales	Alphaproteobacteria	Rickettsia	Rickettsia conorii	NCBI
Rhodopseudomonas_palustris_BisA53_uid58445	Bacteria	Proteobacteria	Alphaproteobacteria	Rhizobiales	Alphaproteobacteria	Rhodopseudomonas	Rhodopseudomonas palustris	NCBI
Mycoplasma_conjunctivae_HRC_581_uid59325	Bacteria	Tenericutes	Mollicutes	Mycoplasmatales	Mollicutes	Mycoplasma	Mycoplasma conjunctivae	NCBI
Caulobacter_crescentus_NA1000_uid59307	Bacteria	Proteobacteria	Alphaproteobacteria	Caulobacterales	Alphaproteobacteria	Caulobacter	Caulobacter vibrioides	NCBI
Staphylococcus_aureus_HO_5096_0412_uid162163	Bacteria	Firmicutes	Bacilli	Bacillales	Bacilli	Staphylococcus	Staphylococcus aureus	NCBI
Chlorobium_luteolum_DSM_273_uid58175	Bacteria	Chlorobi	Chlorobia	Chlorobiales	Chlorobia	Pelodictyon	Pelodictyon luteolum	NCBI
Micrococcus_luteus_NCTC_2665_uid59033	Bacteria	Actinobacteria	Actinobacteria (class)	Actinomycetales	Actinobacteria (class)	Micrococcus	Micrococcus luteus	NCBI
Coxiella_burnetii_Dugway_5J108_111_uid58629	Bacteria	Proteobacteria	Gammaproteobacteria	Legionellales	Gammaproteobacteria	Coxiella	Coxiella burnetii	NCBI
Francisella_novicida_U112_uid58499	Bacteria	Proteobacteria	Gammaproteobacteria	Thiotrichales	Gammaproteobacteria	Francisella	Francisella novicida	NCBI
Klebsiella_oxytoca_KCTC_1686_uid83159	Bacteria	Proteobacteria	Gammaproteobacteria	Enterobacteriales	Gammaproteobacteria	Klebsiella	Klebsiella oxytoca	NCBI
Vibrio_vulnificus_MO6_24_O_uid62243	Bacteria	Proteobacteria	Gammaproteobacteria	Vibrionales	Gammaproteobacteria	Vibrio	Vibrio vulnificus	NCBI
Corynebacterium_pseudotuberculosis_267_uid162175	Bacteria	Actinobacteria	Actinobacteria	Actinomycetales	Actinobacteria	Corynebacterium	Corynebacterium pseudotuberculosis	NCBI
Anaplasma_centrale_Israel_uid42155	Bacteria	Proteobacteria	Alphaproteobacteria	Rickettsiales	Alphaproteobacteria	Anaplasma	Anaplasma centrale	NCBI
Methylobacterium_radiotolerans_JCM_2831_uid58845	Bacteria	Proteobacteria	Alphaproteobacteria	Rhizobiales	Alphaproteobacteria	Methylobacterium	Methylobacterium radiotolerans	NCBI
Yersinia_pseudotuberculosis_YPIII_uid59151	Bacteria	Proteobacteria	Gammaproteobacteria	Enterobacteriales	Gammaproteobacteria	Yersinia	Yersinia pseudotuberculosis	NCBI
Zymomonas_mobilis_NCIMB_11163_uid41019	Bacteria	Proteobacteria	Alphaproteobacteria	Sphingomonadales	Alphaproteobacteria	Zymomonas	Zymomonas mobilis	NCBI
Synechococcus_elongatus_PCC_7942_uid58045	Bacteria	Cyanobacteria	NULL	Chroococcales	NULL	Synechococcus	Synechococcus elongatus	NCBI
Rickettsia_felis_URRWXCal2_uid58331	Bacteria	Proteobacteria	Alphaproteobacteria	Rickettsiales	Alphaproteobacteria	Rickettsia	Rickettsia felis	NCBI
Acinetobacter_baumannii_ACICU_uid58765	Bacteria	Proteobacteria	Gammaproteobacteria	Pseudomonadales	Gammaproteobacteria	Acinetobacter	Acinetobacter baumannii	NCBI
Burkholderia_vietnamiensis_G4_uid58075	Bacteria	Proteobacteria	Betaproteobacteria	Burkholderiales	Betaproteobacteria	Burkholderia	Burkholderia vietnamiensis	NCBI
Escherichia_coli_CFT073_uid57915	Bacteria	Proteobacteria	Gammaproteobacteria	Enterobacteriales	Gammaproteobacteria	Escherichia	Escherichia coli	NCBI
Hirschia_baltica_ATCC_49814_uid59365	Bacteria	Proteobacteria	Alphaproteobacteria	Rhodobacterales	Alphaproteobacteria	Hirschia	Hirschia baltica	NCBI
Thermodesulfovibrio_yellowstonii_DSM_11347_uid59257	Bacteria	Nitrospirae	Nitrospira (class)	Nitrospirales	Nitrospira (class)	Thermodesulfovibrio	Thermodesulfovibrio yellowstonii	NCBI
Salmonella_enterica_serovar_Typhimurium_LT2_uid57799	Bacteria	Proteobacteria	Gammaproteobacteria	Enterobacteriales	Gammaproteobacteria	Salmonella	Salmonella enterica	NCBI
Rickettsia_prowazekii_BuV67_CWPP_uid158063	Bacteria	Proteobacteria	Alphaproteobacteria	Rickettsiales	Alphaproteobacteria	Rickettsia	Rickettsia prowazekii	NCBI
Ehrlichia_canis_Jake_uid58071	Bacteria	Proteobacteria	Alphaproteobacteria	Rickettsiales	Alphaproteobacteria	Ehrlichia	Ehrlichia canis	NCBI
Staphylococcus_aureus_S0385_uid159247	Bacteria	Firmicutes	Bacilli	Bacillales	Bacilli	Staphylococcus	Staphylococcus aureus	NCBI
Desulfosporosinus_acidiphilus_SJ4_uid156759	Bacteria	Firmicutes	Clostridia	Clostridiales	Clostridia	Desulfosporosinus	Desulfosporosinus acidiphilus	NCBI
Borrelia_burgdorferi_B31_uid57581	Bacteria	Spirochaetes	Spirochaetia	Spirochaetales	Spirochaetia	Borrelia	Borrelia burgdorferi	NCBI
Vulcanisaeta_moutnovskia_768_28_uid63631	Archaea	Crenarchaeota	Thermoprotei	Thermoproteales	Thermoprotei	Vulcanisaeta	Vulcanisaeta moutnovskia	NCBI
Streptococcus_pyogenes_MGAS6180_uid58335	Bacteria	Firmicutes	Bacilli	Lactobacillales	Bacilli	Streptococcus	Streptococcus pyogenes	NCBI
Streptococcus_pyogenes_MGAS10270_uid58571	Bacteria	Firmicutes	Bacilli	Lactobacillales	Bacilli	Streptococcus	Streptococcus pyogenes	NCBI
Nitrosopumilus_maritimus_SCM1_uid58903	Archaea	Thaumarchaeota	NULL	Nitrosopumilales	NULL	Nitrosopumilus	Nitrosopumilus maritimus	NCBI
Escherichia_coli_S88_uid62979	Bacteria	Proteobacteria	Gammaproteobacteria	Enterobacteriales	Gammaproteobacteria	Escherichia	Escherichia coli	NCBI
Streptococcus_pneumoniae_CGSP14_uid59181	Bacteria	Firmicutes	Bacilli	Lactobacillales	Bacilli	Streptococcus	Streptococcus pneumoniae	NCBI
Streptococcus_mutans_GS_5_uid169223	Bacteria	Firmicutes	Bacilli	Lactobacillales	Bacilli	Streptococcus	Streptococcus mutans	NCBI
_Cellvibrio__gilvus_ATCC_13127_uid68143	Bacteria	Actinobacteria	Actinobacteria (class)	Actinomycetales	Actinobacteria (class)	Cellulomonas	[Cellvibrio] gilvus	NCBI
Chlamydophila_psittaci_C19_98_uid159523	Bacteria	Chlamydiae	Chlamydiia	Chlamydiales	Chlamydiia	Chlamydia	Chlamydia psittaci	NCBI
Methanocella_conradii_HZ254_uid157911	Archaea	Euryarchaeota	Methanomicrobia	Methanocellales	Methanomicrobia	Methanocella	Methanocella sp. HZ254	NCBI
Psychrobacter_cryohalolentis_K5_uid58373	Bacteria	Proteobacteria	Gammaproteobacteria	Pseudomonadales	Gammaproteobacteria	Psychrobacter	Psychrobacter cryohalolentis	NCBI
Rothia_dentocariosa_ATCC_17931_uid49331	Bacteria	Actinobacteria	Actinobacteria (class)	Actinomycetales	Actinobacteria (class)	Rothia	Rothia dentocariosa	NCBI
Salmonella_enterica_serovar_Typhimurium_UK_1_uid87049	Bacteria	Proteobacteria	Gammaproteobacteria	Enterobacteriales	Gammaproteobacteria	Salmonella	Salmonella enterica	NCBI
Desulfovibrio_vulgaris_Hildenborough_uid57645	Bacteria	Proteobacteria	Deltaproteobacteria	Desulfovibrionales	Deltaproteobacteria	Desulfovibrio	Desulfovibrio vulgaris	NCBI
Klebsiella_variicola_At_22_uid42113	Bacteria	Proteobacteria	Gammaproteobacteria	Enterobacteriales	Gammaproteobacteria	Klebsiella	Klebsiella variicola	NCBI
Mesorhizobium_ciceri_biovar_biserrulae_WSM1271_uid62101	Bacteria	Proteobacteria	Alphaproteobacteria	Rhizobiales	Alphaproteobacteria	Mesorhizobium	Mesorhizobium ciceri	NCBI
Phenylobacterium_zucineum_HLK1_uid58959	Bacteria	Proteobacteria	Alphaproteobacteria	Caulobacterales	Alphaproteobacteria	Phenylobacterium	Phenylobacterium zucineum	NCBI
Neisseria_meningitidis_NZ_05_33_uid162077	Bacteria	Proteobacteria	Betaproteobacteria	Neisseriales	Betaproteobacteria	Neisseria	Neisseria meningitidis	NCBI
Streptococcus_pneumoniae_INV200_uid162035	Bacteria	Firmicutes	Bacilli	Lactobacillales	Bacilli	Streptococcus	Streptococcus pneumoniae	NCBI
Sulfolobus_solfataricus_P2_uid57721	Archaea	Crenarchaeota	Thermoprotei	Sulfolobales	Thermoprotei	Sulfolobus	Sulfolobus solfataricus	NCBI
Laribacter_hongkongensis_HLHK9_uid59265	Bacteria	Proteobacteria	Betaproteobacteria	Neisseriales	Betaproteobacteria	Laribacter	Laribacter hongkongensis	NCBI
Synechocystis_PCC_6803_uid57659	Bacteria	Cyanobacteria	NULL	Chroococcales	NULL	Synechocystis	Synechocystis sp. PCC 6803	NCBI
Hydrogenobaculum_Y04AAS1_uid58857	Bacteria	Aquificae	Aquificae (class)	Aquificales	Aquificae (class)	Hydrogenobaculum	Hydrogenobaculum sp. Y04AAS1	NCBI
Streptococcus_suis_D9_uid162125	Bacteria	Firmicutes	Bacilli	Lactobacillales	Bacilli	Streptococcus	Streptococcus suis	NCBI
Acetohalobium_arabaticum_DSM_5501_uid51423	Bacteria	Firmicutes	Clostridia	Halanaerobiales	Clostridia	Acetohalobium	Acetohalobium arabaticum	NCBI
Ketogulonicigenium_vulgare_Y25_uid59581	Bacteria	Proteobacteria	Alphaproteobacteria	Rhodobacterales	Alphaproteobacteria	Ketogulonicigenium	Ketogulonicigenium vulgare	NCBI
Chlamydia_trachomatis_D_UW_3_CX_uid57637	Bacteria	Chlamydiae	Chlamydiia	Chlamydiales	Chlamydiia	Chlamydia	Chlamydia trachomatis	NCBI
Haloquadratum_walsbyi_C23_uid162019	Archaea	Euryarchaeota	Halobacteria	Halobacteriales	Halobacteria	Haloquadratum	Haloquadratum walsbyi	NCBI
Ketogulonigenium_vulgarum_WSH_001_uid161161	Bacteria	Proteobacteria	Alphaproteobacteria	Rhodobacterales	Alphaproteobacteria	Ketogulonicigenium	Ketogulonicigenium vulgare	NCBI
Streptococcus_uberis_0140J_uid57959	Bacteria	Firmicutes	Bacilli	Lactobacillales	Bacilli	Streptococcus	Streptococcus uberis	NCBI
Staphylothermus_hellenicus_DSM_12710_uid45893	Archaea	Crenarchaeota	Thermoprotei	Desulfurococcales	Thermoprotei	Staphylothermus	Staphylothermus hellenicus	NCBI
Lactobacillus_rhamnosus_GG_uid161983	Bacteria	Firmicutes	Bacilli	Lactobacillales	Bacilli	Lactobacillus	Lactobacillus rhamnosus	NCBI
Streptococcus_pyogenes_Manfredo_uid57847	Bacteria	Firmicutes	Bacilli	Lactobacillales	Bacilli	Streptococcus	Streptococcus pyogenes	NCBI
Listeria_monocytogenes_Clip80459_uid59317	Bacteria	Firmicutes	Bacilli	Bacillales	Bacilli	Listeria	Listeria monocytogenes	NCBI
Nautilia_profundicola_AmH_uid59345	Bacteria	Proteobacteria	Epsilonproteobacteria	Nautiliales	Epsilonproteobacteria	Nautilia	Nautilia profundicola	NCBI
Streptococcus_thermophilus_JIM_8232_uid162157	Bacteria	Firmicutes	Bacilli	Lactobacillales	Bacilli	Streptococcus	Streptococcus thermophilus	NCBI
Candidatus_Phytoplasma_mali_uid59087	Bacteria	Tenericutes	Mollicutes	Acholeplasmatales	Mollicutes	Candidatus Phytoplasma	Candidatus Phytoplasma mali	NCBI
Hyperthermus_butylicus_DSM_5456_uid57755	Archaea	Crenarchaeota	Thermoprotei	Desulfurococcales	Thermoprotei	Hyperthermus	Hyperthermus butylicus	NCBI
Acinetobacter_baumannii_TCDC_AB0715_uid158679	Bacteria	Proteobacteria	Gammaproteobacteria	Pseudomonadales	Gammaproteobacteria	Acinetobacter	Acinetobacter baumannii	NCBI
Escherichia_coli_UMNK88_uid161991	Bacteria	Proteobacteria	Gammaproteobacteria	Enterobacteriales	Gammaproteobacteria	Escherichia	Escherichia coli	NCBI
Rhizobium_NGR234_uid59081	Bacteria	Proteobacteria	Alphaproteobacteria	Rhizobiales	Alphaproteobacteria	Sinorhizobium	Sinorhizobium fredii	NCBI
Treponema_pallidum_Chicago_uid159543	Bacteria	Spirochaetes	Spirochaetia	Spirochaetales	Spirochaetia	Treponema	Treponema pallidum	NCBI
Propionibacterium_acnes_TypeIA2_P_acn33_uid80745	Bacteria	Actinobacteria	Actinobacteria (class)	Actinomycetales	Actinobacteria (class)	Propionibacterium	Propionibacterium acnes	NCBI
Thermoanaerobacter_tengcongensis_MB4_uid57813	Bacteria	Firmicutes	Clostridia	Thermoanaerobacterales	Clostridia	Caldanaerobacter	Caldanaerobacter subterraneus	NCBI
Pelodictyon_phaeoclathratiforme_BU_1_uid58173	Bacteria	Chlorobi	Chlorobia	Chlorobiales	Chlorobia	Pelodictyon	Pelodictyon phaeoclathratiforme	NCBI
Escherichia_coli_UMN026_uid62981	Bacteria	Proteobacteria	Gammaproteobacteria	Enterobacteriales	Gammaproteobacteria	Escherichia	Escherichia coli	NCBI
Bifidobacterium_breve_ACS_071_V_Sch8b_uid158863	Bacteria	Actinobacteria	Actinobacteria (class)	Bifidobacteriales	Actinobacteria (class)	Bifidobacterium	Bifidobacterium breve	NCBI
Candidatus_Sulcia_muelleri_SMDSEM_uid59393	Bacteria	Bacteroidetes	Flavobacteriia	Flavobacteriales	Flavobacteriia	Candidatus Sulcia	Candidatus Sulcia muelleri	NCBI
Micromonospora_L5_uid45895	Bacteria	Actinobacteria	Actinobacteria (class)	Actinomycetales	Actinobacteria (class)	Micromonospora	Micromonospora sp. L5	NCBI
Kocuria_rhizophila_DC2201_uid59099	Bacteria	Actinobacteria	Actinobacteria (class)	Actinomycetales	Actinobacteria (class)	Kocuria	Kocuria rhizophila	NCBI
Clostridium_difficile_2007855_uid158365	Bacteria	Firmicutes	Clostridia	Clostridiales	Clostridia	NULL	[Clostridium] difficile	NCBI
Buchnera_aphidicola_Ak__Acyrthosiphon_kondoi__uid158533	Bacteria	Proteobacteria	Gammaproteobacteria	Enterobacteriales	Gammaproteobacteria	Buchnera	Buchnera aphidicola	NCBI
Paenibacillus_polymyxa_SC2_uid59583	Bacteria	Firmicutes	Bacilli	Bacillales	Bacilli	Paenibacillus	Paenibacillus polymyxa	NCBI
Thermoanaerobacter_pseudethanolicus_ATCC_33223_uid58339	Bacteria	Firmicutes	Clostridia	Thermoanaerobacterales	Clostridia	Thermoanaerobacter	Thermoanaerobacter pseudethanolicus	NCBI
Acidothermus_cellulolyticus_11B_uid58501	Bacteria	Actinobacteria	Actinobacteria (class)	Actinomycetales	Actinobacteria (class)	Acidothermus	Acidothermus cellulolyticus	NCBI
Dehalococcoides_VS_uid42393	Bacteria	Chloroflexi	Dehalococcoidetes	NULL	Dehalococcoidetes	Dehalococcoides	Dehalococcoides sp. VS	NCBI
Mycobacterium_gilvum_PYR_GCK_uid59421	Bacteria	Actinobacteria	Actinobacteria (class)	Actinomycetales	Actinobacteria (class)	Mycobacterium	Mycobacterium gilvum	NCBI
Listeria_monocytogenes_EGD_e_uid61583	Bacteria	Firmicutes	Bacilli	Bacillales	Bacilli	Listeria	Listeria monocytogenes	NCBI
Klebsiella_pneumoniae_HS11286_uid84387	Bacteria	Proteobacteria	Gammaproteobacteria	Enterobacteriales	Gammaproteobacteria	Klebsiella	Klebsiella pneumoniae	NCBI
Xanthomonas_albilineans_GPE_PC73_uid43163	Bacteria	Proteobacteria	Gammaproteobacteria	Xanthomonadales	Gammaproteobacteria	Xanthomonas	Xanthomonas albilineans	NCBI
Pyrococcus_NA2_uid66551	Archaea	Euryarchaeota	Thermococci	Thermococcales	Thermococci	Pyrococcus	Pyrococcus sp. NA2	NCBI
Mycoplasma_mycoides_SC_PG1_uid58031	Bacteria	Tenericutes	Mollicutes	Mycoplasmatales	Mollicutes	Mycoplasma	Mycoplasma mycoides	NCBI
Borrelia_crocidurae_Achema_uid162335	Bacteria	Spirochaetes	Spirochaetia	Spirochaetales	Spirochaetia	Borrelia	Borrelia crocidurae	NCBI
Candidatus_Blochmannia_vafer_BVAF_uid62083	Bacteria	Proteobacteria	Gammaproteobacteria	Enterobacteriales	Gammaproteobacteria	Candidatus Blochmannia	Candidatus Blochmannia vafer	NCBI
Anaeromyxobacter_dehalogenans_2CP_1_uid58989	Bacteria	Proteobacteria	Deltaproteobacteria	Myxococcales	Deltaproteobacteria	Anaeromyxobacter	Anaeromyxobacter dehalogenans	NCBI
Caldicellulosiruptor_hydrothermalis_108_uid60157	Bacteria	Firmicutes	Clostridia	Thermoanaerobacterales	Clostridia	Caldicellulosiruptor	Caldicellulosiruptor hydrothermalis	NCBI
Calditerrivibrio_nitroreducens_DSM_19672_uid60821	Bacteria	Deferribacteres	Deferribacteres (class)	Deferribacterales	Deferribacteres (class)	Calditerrivibrio	Calditerrivibrio nitroreducens	NCBI
Serratia_AS13_uid162065	Bacteria	Proteobacteria	Gammaproteobacteria	Enterobacteriales	Gammaproteobacteria	Serratia	Serratia sp. AS13	NCBI
Pseudomonas_aeruginosa_PA7_uid58627	Bacteria	Proteobacteria	Gammaproteobacteria	Pseudomonadales	Gammaproteobacteria	Pseudomonas	Pseudomonas aeruginosa	NCBI
Paenibacillus_Y412MC10_uid41127	Bacteria	Firmicutes	Bacilli	Bacillales	Bacilli	Paenibacillus	Paenibacillus sp. Y412MC10	NCBI
Acidithiobacillus_ferrivorans_SS3_uid67387	Bacteria	Proteobacteria	Gammaproteobacteria	Acidithiobacillales	Gammaproteobacteria	Acidithiobacillus	Acidithiobacillus ferrivorans	NCBI
Bacillus_selenitireducens_MLS10_uid49513	Bacteria	Firmicutes	Bacilli	Bacillales	Bacilli	Bacillus	Bacillus selenitireducens	NCBI
Weissella_koreensis_KACC_15510_uid68837	Bacteria	Firmicutes	Bacilli	Lactobacillales	Bacilli	Weissella	Weissella koreensis	NCBI
Methylobacterium_nodulans_ORS_2060_uid59023	Bacteria	Proteobacteria	Alphaproteobacteria	Rhizobiales	Alphaproteobacteria	Methylobacterium	Methylobacterium nodulans	NCBI
Lactobacillus_johnsonii_FI9785_uid41735	Bacteria	Firmicutes	Bacilli	Lactobacillales	Bacilli	Lactobacillus	Lactobacillus johnsonii	NCBI
Lactobacillus_crispatus_ST1_uid48359	Bacteria	Firmicutes	Bacilli	Lactobacillales	Bacilli	Lactobacillus	Lactobacillus crispatus	NCBI
Lactobacillus_johnsonii_DPC_6026_uid162057	Bacteria	Firmicutes	Bacilli	Lactobacillales	Bacilli	Lactobacillus	Lactobacillus johnsonii	NCBI
Spirochaeta_thermophila_DSM_6192_uid53037	Bacteria	Spirochaetes	Spirochaetia	Spirochaetales	Spirochaetia	Spirochaeta	Spirochaeta thermophila	NCBI
Lactobacillus_amylovorus_GRL_1112_uid61179	Bacteria	Firmicutes	Bacilli	Lactobacillales	Bacilli	Lactobacillus	Lactobacillus amylovorus	NCBI
Cronobacter_sakazakii_ES15_uid167045	Bacteria	Proteobacteria	Gammaproteobacteria	Enterobacteriales	Gammaproteobacteria	Cronobacter	Cronobacter sakazakii	NCBI
Heliobacterium_modesticaldum_Ice1_uid58279	Bacteria	Firmicutes	Clostridia	Clostridiales	Clostridia	Heliobacterium	Heliobacterium modesticaldum	NCBI
Leptospira_borgpetersenii_serovar_Hardjo_bovis_JB197_uid58509	Bacteria	Spirochaetes	Spirochaetia	Spirochaetales	Spirochaetia	Leptospira	Leptospira borgpetersenii	NCBI
Bifidobacterium_animalis_lactis_BLC1_uid158867	Bacteria	Actinobacteria	Actinobacteria (class)	Bifidobacteriales	Actinobacteria (class)	Bifidobacterium	Bifidobacterium animalis	NCBI
Streptococcus_pyogenes_MGAS1882_uid158061	Bacteria	Firmicutes	Bacilli	Lactobacillales	Bacilli	Streptococcus	Streptococcus pyogenes	NCBI
Deinococcus_maricopensis_DSM_21211_uid62225	Bacteria	Deinococcus-Thermus	Deinococci	Deinococcales	Deinococci	Deinococcus	Deinococcus maricopensis	NCBI
Vibrio_cholerae_O1_2010EL_1786_uid78933	Bacteria	Proteobacteria	Gammaproteobacteria	Vibrionales	Gammaproteobacteria	Vibrio	Vibrio cholerae	NCBI
Thermococcus_AM4_uid54735	Archaea	Euryarchaeota	Thermococci	Thermococcales	Thermococci	Thermococcus	Thermococcus sp. AM4	NCBI
Enterococcus_faecalis_OG1RF_uid54927	Bacteria	Firmicutes	Bacilli	Lactobacillales	Bacilli	Enterococcus	Enterococcus faecalis	NCBI
Geobacillus_Y412MC52_uid55381	Bacteria	Firmicutes	Bacilli	Bacillales	Bacilli	Geobacillus	Geobacillus sp. Y412MC52	NCBI
Helicobacter_pylori_51_uid161925	Bacteria	Proteobacteria	Epsilonproteobacteria	Campylobacterales	Epsilonproteobacteria	Helicobacter	Helicobacter pylori	NCBI
Chromohalobacter_salexigens_DSM_3043_uid62921	Bacteria	Proteobacteria	Gammaproteobacteria	Oceanospirillales	Gammaproteobacteria	Chromohalobacter	Chromohalobacter salexigens	NCBI
Kangiella_koreensis_DSM_16069_uid59209	Bacteria	Proteobacteria	Gammaproteobacteria	Oceanospirillales	Gammaproteobacteria	Kangiella	Kangiella koreensis	NCBI
Legionella_pneumophila_2300_99_Alcoy_uid48801	Bacteria	Proteobacteria	Gammaproteobacteria	Legionellales	Gammaproteobacteria	Legionella	Legionella pneumophila	NCBI
Sphingobium_japonicum_UT26S_uid47077	Bacteria	Proteobacteria	Alphaproteobacteria	Sphingomonadales	Alphaproteobacteria	Sphingobium	Sphingobium japonicum	NCBI
Acetobacter_pasteurianus_IFO_3283_07_uid158381	Bacteria	Proteobacteria	Alphaproteobacteria	Rhodospirillales	Alphaproteobacteria	Acetobacter	Acetobacter pasteurianus	NCBI
Candidatus_Arthromitus_SFB_rat_Yit_uid73425	Bacteria	Firmicutes	Clostridia	Clostridiales	Clostridia	Candidatus Arthromitus	Candidatus Arthromitus sp. SFB-rat-Yit	NCBI
Lactobacillus_acidophilus_NCFM_uid57685	Bacteria	Firmicutes	Bacilli	Lactobacillales	Bacilli	Lactobacillus	Lactobacillus acidophilus	NCBI
Chlamydophila_abortus_S26_3_uid57963	Bacteria	Chlamydiae	Chlamydiia	Chlamydiales	Chlamydiia	Chlamydophila	Chlamydophila abortus	NCBI
Capnocytophaga_ochracea_DSM_7271_uid59197	Bacteria	Bacteroidetes	Flavobacteriia	Flavobacteriales	Flavobacteriia	Capnocytophaga	Capnocytophaga ochracea	NCBI
Herpetosiphon_aurantiacus_DSM_785_uid58599	Bacteria	Chloroflexi	Chloroflexi (class)	Herpetosiphonales	Chloroflexi (class)	Herpetosiphon	Herpetosiphon aurantiacus	NCBI
Bacillus_subtilis_BSn5_uid62463	Bacteria	Firmicutes	Bacilli	Bacillales	Bacilli	Bacillus	Bacillus subtilis	NCBI
Streptococcus_intermedius_JTH08_uid168614	Bacteria	Firmicutes	Bacilli	Lactobacillales	Bacilli	Streptococcus	Streptococcus intermedius	NCBI
Nakamurella_multipartita_DSM_44233_uid59221	Bacteria	Actinobacteria	Actinobacteria (class)	Actinomycetales	Actinobacteria (class)	Nakamurella	Nakamurella multipartita	NCBI
Bacillus_cereus_biovar_anthracis_CI_uid50615	Bacteria	Firmicutes	Bacilli	Bacillales	Bacilli	Bacillus	Bacillus cereus	NCBI
Flavobacterium_psychrophilum_JIP02_86_uid61627	Bacteria	Bacteroidetes	Flavobacteriia	Flavobacteriales	Flavobacteriia	Flavobacterium	Flavobacterium psychrophilum	NCBI
Odoribacter_splanchnicus_DSM_20712_uid63397	Bacteria	Bacteroidetes	Bacteroidia	Bacteroidales	Bacteroidia	Odoribacter	Odoribacter splanchnicus	NCBI
Campylobacter_jejuni_81116_uid58771	Bacteria	Proteobacteria	Epsilonproteobacteria	Campylobacterales	Epsilonproteobacteria	Campylobacter	Campylobacter jejuni	NCBI
Aeromonas_hydrophila_ATCC_7966_uid58617	Bacteria	Proteobacteria	Gammaproteobacteria	Aeromonadales	Gammaproteobacteria	Aeromonas	Aeromonas hydrophila	NCBI
Clostridium_difficile_R20291_uid40921	Bacteria	Firmicutes	Clostridia	Clostridiales	Clostridia	NULL	[Clostridium] difficile	NCBI
Pseudomonas_syringae_phaseolicola_1448A_uid58099	Bacteria	Proteobacteria	Gammaproteobacteria	Pseudomonadales	Gammaproteobacteria	Pseudomonas	Pseudomonas savastanoi	NCBI
Burkholderia_383_uid58073	Bacteria	Proteobacteria	Betaproteobacteria	Burkholderiales	Betaproteobacteria	Burkholderia	Burkholderia sp. 383	NCBI
Escherichia_coli__clone_D_i14__uid162049	Bacteria	Proteobacteria	Gammaproteobacteria	Enterobacteriales	Gammaproteobacteria	Escherichia	Escherichia coli	NCBI
Jonesia_denitrificans_DSM_20603_uid59053	Bacteria	Actinobacteria	Actinobacteria (class)	Actinomycetales	Actinobacteria (class)	Jonesia	Jonesia denitrificans	NCBI
Rhodothermus_marinus_SG0_5JP17_172_uid72767	Bacteria	Bacteroidetes	NULL	Bacteroidetes Order II. Incertae sedis	NULL	Rhodothermus	Rhodothermus marinus	NCBI
Bifidobacterium_longum_JCM_1217_uid62695	Bacteria	Actinobacteria	Actinobacteria (class)	Bifidobacteriales	Actinobacteria (class)	Bifidobacterium	Bifidobacterium longum	NCBI
Bacillus_thuringiensis_BMB171_uid49135	Bacteria	Firmicutes	Bacilli	Bacillales	Bacilli	Bacillus	Bacillus thuringiensis	NCBI
Tannerella_forsythia_ATCC_43037_uid83157	Bacteria	Bacteroidetes	Bacteroidia	Bacteroidales	Bacteroidia	Tannerella	Tannerella forsythia	NCBI
Lactobacillus_plantarum_WCFS1_uid62911	Bacteria	Firmicutes	Bacilli	Lactobacillales	Bacilli	Lactobacillus	Lactobacillus plantarum	NCBI
Bacillus_anthracis_Sterne_uid58091	Bacteria	Firmicutes	Bacilli	Bacillales	Bacilli	Bacillus	Bacillus anthracis	NCBI
Salmonella_enterica_serovar_Agona_SL483_uid59431	Bacteria	Proteobacteria	Gammaproteobacteria	Enterobacteriales	Gammaproteobacteria	Salmonella	Salmonella enterica	NCBI
Aeromonas_veronii_B565_uid66323	Bacteria	Proteobacteria	Gammaproteobacteria	Aeromonadales	Gammaproteobacteria	Aeromonas	Aeromonas veronii	NCBI
Helicobacter_pylori_Shi470_uid59165	Bacteria	Proteobacteria	Epsilonproteobacteria	Campylobacterales	Epsilonproteobacteria	Helicobacter	Helicobacter pylori	NCBI
Rickettsia_bellii_OSU_85_389_uid58681	Bacteria	Proteobacteria	Alphaproteobacteria	Rickettsiales	Alphaproteobacteria	Rickettsia	Rickettsia bellii	NCBI
Rhodospirillum_photometricum_uid159003	Bacteria	Proteobacteria	Alphaproteobacteria	Rhodospirillales	Alphaproteobacteria	Rhodospirillum	Rhodospirillum photometricum	NCBI
Lactobacillus_helveticus_DPC_4571_uid58761	Bacteria	Firmicutes	Bacilli	Lactobacillales	Bacilli	Lactobacillus	Lactobacillus helveticus	NCBI
Streptococcus_suis_05ZYH33_uid58663	Bacteria	Firmicutes	Bacilli	Lactobacillales	Bacilli	Streptococcus	Streptococcus suis	NCBI
Jannaschia_CCS1_uid58147	Bacteria	Proteobacteria	Alphaproteobacteria	Rhodobacterales	Alphaproteobacteria	Jannaschia	Jannaschia sp. CCS1	NCBI
Buchnera_aphidicola__Cinara_tujafilina__uid68101	Bacteria	Proteobacteria	Gammaproteobacteria	Enterobacteriales	Gammaproteobacteria	Buchnera	Buchnera aphidicola	NCBI
Pyrococcus_furiosus_COM1_uid169620	Archaea	Euryarchaeota	Thermococci	Thermococcales	Thermococci	Pyrococcus	Pyrococcus furiosus	NCBI
Glaciecola_nitratireducens_FR1064_uid73759	Bacteria	Proteobacteria	Gammaproteobacteria	Alteromonadales	Gammaproteobacteria	Glaciecola	Glaciecola nitratireducens	NCBI
Novosphingobium_aromaticivorans_DSM_12444_uid57747	Bacteria	Proteobacteria	Alphaproteobacteria	Sphingomonadales	Alphaproteobacteria	Novosphingobium	Novosphingobium aromaticivorans	NCBI
Pseudoalteromonas_haloplanktis_TAC125_uid58431	Bacteria	Proteobacteria	Gammaproteobacteria	Alteromonadales	Gammaproteobacteria	Pseudoalteromonas	Pseudoalteromonas haloplanktis	NCBI
Pedobacter_saltans_DSM_12145_uid61349	Bacteria	Bacteroidetes	Sphingobacteriia	Sphingobacteriales	Sphingobacteriia	Pedobacter	Pedobacter saltans	NCBI
Neisseria_meningitidis_8013_uid161967	Bacteria	Proteobacteria	Betaproteobacteria	Neisseriales	Betaproteobacteria	Neisseria	Neisseria meningitidis	NCBI
Methanopyrus_kandleri_AV19_uid57883	Archaea	Euryarchaeota	Methanopyri	Methanopyrales	Methanopyri	Methanopyrus	Methanopyrus kandleri	NCBI
Spirochaeta_smaragdinae_DSM_11293_uid51369	Bacteria	Spirochaetes	Spirochaetia	Spirochaetales	Spirochaetia	Spirochaeta	Spirochaeta smaragdinae	NCBI
Yersinia_pestis_Angola_uid58485	Bacteria	Proteobacteria	Gammaproteobacteria	Enterobacteriales	Gammaproteobacteria	Yersinia	Yersinia pestis	NCBI
Variovorax_paradoxus_EPS_uid62107	Bacteria	Proteobacteria	Betaproteobacteria	Burkholderiales	Betaproteobacteria	Variovorax	Variovorax paradoxus	NCBI
Rahnella_Y9602_uid62715	Bacteria	Proteobacteria	Gammaproteobacteria	Enterobacteriales	Gammaproteobacteria	Rahnella	Rahnella sp. Y9602	NCBI
Vibrio_cholerae_O1_biovar_El_Tor_N16961_uid57623	Bacteria	Proteobacteria	Gammaproteobacteria	Vibrionales	Gammaproteobacteria	Vibrio	Vibrio cholerae	NCBI
Shewanella_frigidimarina_NCIMB_400_uid58265	Bacteria	Proteobacteria	Gammaproteobacteria	Alteromonadales	Gammaproteobacteria	Shewanella	Shewanella frigidimarina	NCBI
Bifidobacterium_bifidum_BGN4_uid167988	Bacteria	Actinobacteria	Actinobacteria (class)	Bifidobacteriales	Actinobacteria (class)	Bifidobacterium	Bifidobacterium bifidum	NCBI
Candidatus_Pelagibacter_ubique_HTCC1062_uid58401	Bacteria	Proteobacteria	Alphaproteobacteria	NULL	Alphaproteobacteria	Candidatus Pelagibacter	Candidatus Pelagibacter ubique	NCBI
Rickettsia_parkeri_Portsmouth_uid158045	Bacteria	Proteobacteria	Alphaproteobacteria	Rickettsiales	Alphaproteobacteria	Rickettsia	Rickettsia parkeri	NCBI
Neisseria_meningitidis_FAM18_uid57825	Bacteria	Proteobacteria	Betaproteobacteria	Neisseriales	Betaproteobacteria	Neisseria	Neisseria meningitidis	NCBI
Treponema_pallidum_pertenue_CDC2_uid87051	Bacteria	Spirochaetes	Spirochaetia	Spirochaetales	Spirochaetia	Treponema	Treponema pallidum	NCBI
Candidatus_Chloracidobacterium_thermophilum_B_uid73587	Bacteria	Acidobacteria	NULL	NULL	NULL	Candidatus Chloracidobacterium	Candidatus Chloracidobacterium thermophilum	NCBI
Dickeya_dadantii_Ech586_uid42519	Bacteria	Proteobacteria	Gammaproteobacteria	Enterobacteriales	Gammaproteobacteria	Dickeya	Dickeya dadantii	NCBI
Acetobacter_pasteurianus_IFO_3283_26_uid158531	Bacteria	Proteobacteria	Alphaproteobacteria	Rhodospirillales	Alphaproteobacteria	Acetobacter	Acetobacter pasteurianus	NCBI
Desulfobulbus_propionicus_DSM_2032_uid62265	Bacteria	Proteobacteria	Deltaproteobacteria	Desulfobacterales	Deltaproteobacteria	Desulfobulbus	Desulfobulbus propionicus	NCBI
Salmonella_enterica_serovar_Typhimurium_uid86061	Bacteria	Proteobacteria	Gammaproteobacteria	Enterobacteriales	Gammaproteobacteria	Salmonella	Salmonella enterica	NCBI
Pseudomonas_syringae_tomato_DC3000_uid57967	Bacteria	Proteobacteria	Gammaproteobacteria	Pseudomonadales	Gammaproteobacteria	Pseudomonas	Pseudomonas syringae group genomosp. 3	NCBI
Deinococcus_deserti_VCD115_uid58615	Bacteria	Deinococcus-Thermus	Deinococci	Deinococcales	Deinococci	Deinococcus	Deinococcus deserti	NCBI
Burkholderia_mallei_SAVP1_uid58387	Bacteria	Proteobacteria	Betaproteobacteria	Burkholderiales	Betaproteobacteria	Burkholderia	Burkholderia mallei	NCBI
Treponema_pallidum_SS14_uid58977	Bacteria	Spirochaetes	Spirochaetia	Spirochaetales	Spirochaetia	Treponema	Treponema pallidum	NCBI
Selenomonas_sputigena_ATCC_35185_uid55329	Bacteria	Firmicutes	Negativicutes	Selenomonadales	Negativicutes	Selenomonas	Selenomonas sputigena	NCBI
Alicycliphilus_denitrificans_K601_uid66307	Bacteria	Proteobacteria	Betaproteobacteria	Burkholderiales	Betaproteobacteria	Alicycliphilus	Alicycliphilus denitrificans	NCBI
Sphingomonas_wittichii_RW1_uid58691	Bacteria	Proteobacteria	Alphaproteobacteria	Sphingomonadales	Alphaproteobacteria	Sphingomonas	Sphingomonas wittichii	NCBI
Staphylococcus_aureus_ED98_uid41455	Bacteria	Firmicutes	Bacilli	Bacillales	Bacilli	Staphylococcus	Staphylococcus aureus	NCBI
Chloroflexus_Y_400_fl_uid59085	Bacteria	Chloroflexi	Chloroflexi (class)	Chloroflexales	Chloroflexi (class)	Chloroflexus	Chloroflexus sp. Y-400-fl	NCBI
Burkholderia_pseudomallei_K96243_uid57733	Bacteria	Proteobacteria	Betaproteobacteria	Burkholderiales	Betaproteobacteria	Burkholderia	Burkholderia pseudomallei	NCBI
Salmonella_enterica_serovar_Heidelberg_SL476_uid58973	Bacteria	Proteobacteria	Gammaproteobacteria	Enterobacteriales	Gammaproteobacteria	Salmonella	Salmonella enterica	NCBI
Acidimicrobium_ferrooxidans_DSM_10331_uid59215	Bacteria	Actinobacteria	Actinobacteria (class)	Acidimicrobiales	Actinobacteria (class)	Acidimicrobium	Acidimicrobium ferrooxidans	NCBI
Desulfitobacterium_hafniense_DCB_2_uid57749	Bacteria	Firmicutes	Clostridia	Clostridiales	Clostridia	Desulfitobacterium	Desulfitobacterium hafniense	NCBI
Listeria_monocytogenes_uid43671	Bacteria	Firmicutes	Bacilli	Bacillales	Bacilli	Listeria	Listeria monocytogenes	NCBI
Stenotrophomonas_maltophilia_K279a_uid61647	Bacteria	Proteobacteria	Gammaproteobacteria	Xanthomonadales	Gammaproteobacteria	Stenotrophomonas	Stenotrophomonas maltophilia	NCBI
Methanobacterium_AL_21_uid63623	Archaea	Euryarchaeota	Methanobacteria	Methanobacteriales	Methanobacteria	Methanobacterium	Methanobacterium sp. AL-21	NCBI
Corynebacterium_diphtheriae_241_uid83607	Bacteria	Actinobacteria	Actinobacteria (class)	Actinomycetales	Actinobacteria (class)	Corynebacterium	Corynebacterium diphtheriae	NCBI
Vibrio_cholerae_LMA3984_4_uid159541	Bacteria	Proteobacteria	Gammaproteobacteria	Vibrionales	Gammaproteobacteria	Vibrio	Vibrio cholerae	NCBI
Ureaplasma_urealyticum_serovar_10_ATCC_33699_uid59011	Bacteria	Tenericutes	Mollicutes	Mycoplasmatales	Mollicutes	Ureaplasma	Ureaplasma urealyticum	NCBI
Pectobacterium_wasabiae_WPP163_uid41297	Bacteria	Proteobacteria	Gammaproteobacteria	Enterobacteriales	Gammaproteobacteria	Pectobacterium	Pectobacterium wasabiae	NCBI
Corynebacterium_diphtheriae_HC04_uid84301	Bacteria	Actinobacteria	Actinobacteria (class)	Actinomycetales	Actinobacteria (class)	Corynebacterium	Corynebacterium diphtheriae	NCBI
Escherichia_coli_O103_H2_12009_uid41013	Bacteria	Proteobacteria	Gammaproteobacteria	Enterobacteriales	Gammaproteobacteria	Escherichia	Escherichia coli	NCBI
Desulfovibrio_magneticus_RS_1_uid59309	Bacteria	Proteobacteria	Deltaproteobacteria	Desulfovibrionales	Deltaproteobacteria	Desulfovibrio	Desulfovibrio magneticus	NCBI
Francisella_TX077308_uid68321	Bacteria	Proteobacteria	Gammaproteobacteria	Thiotrichales	Gammaproteobacteria	Francisella	Francisella sp. TX077308	NCBI
Leuconostoc_kimchii_IMSNU_11154_uid48589	Bacteria	Firmicutes	Bacilli	Lactobacillales	Bacilli	Leuconostoc	Leuconostoc kimchii	NCBI
Eubacterium_limosum_KIST612_uid59777	Bacteria	Firmicutes	Clostridia	Clostridiales	Clostridia	Eubacterium	Eubacterium limosum	NCBI
Ralstonia_eutropha_H16_uid62925	Bacteria	Proteobacteria	Betaproteobacteria	Burkholderiales	Betaproteobacteria	Cupriavidus	Cupriavidus necator	NCBI
Halorhabdus_utahensis_DSM_12940_uid59189	Archaea	Euryarchaeota	Halobacteria	Halobacteriales	Halobacteria	Halorhabdus	Halorhabdus utahensis	NCBI
Thermoanaerobacterium_thermosaccharolyticum_DSM_571_uid51639	Bacteria	Firmicutes	Clostridia	Thermoanaerobacterales	Clostridia	Thermoanaerobacterium	Thermoanaerobacterium thermosaccharolyticum	NCBI
Mycobacterium_tuberculosis_F11_uid58417	Bacteria	Actinobacteria	Actinobacteria (class)	Actinomycetales	Actinobacteria (class)	Mycobacterium	Mycobacterium tuberculosis	NCBI
Bacillus_pumilus_SAFR_032_uid59017	Bacteria	Firmicutes	Bacilli	Bacillales	Bacilli	Bacillus	Bacillus pumilus	NCBI
Geobacillus_Y412MC61_uid41171	Bacteria	Firmicutes	Bacilli	Bacillales	Bacilli	Geobacillus	Geobacillus sp. Y412MC61	NCBI
Chlamydia_trachomatis_B_Jali20_OT_uid59351	Bacteria	Chlamydiae	Chlamydiia	Chlamydiales	Chlamydiia	Chlamydia	Chlamydia trachomatis	NCBI
Glaciecola_4H_3_7_YE_5_uid66595	Bacteria	Proteobacteria	Gammaproteobacteria	Alteromonadales	Gammaproteobacteria	Glaciecola	Glaciecola sp. 4H-3-7+YE-5	NCBI
Staphylococcus_aureus_JKD6008_uid159855	Bacteria	Firmicutes	Bacilli	Bacillales	Bacilli	Staphylococcus	Staphylococcus aureus	NCBI
Desulfobacca_acetoxidans_DSM_11109_uid65785	Bacteria	Proteobacteria	Deltaproteobacteria	Syntrophobacterales	Deltaproteobacteria	Desulfobacca	Desulfobacca acetoxidans	NCBI
Shewanella_MR_4_uid58345	Bacteria	Proteobacteria	Gammaproteobacteria	Alteromonadales	Gammaproteobacteria	Shewanella	Shewanella sp. MR-4	NCBI
Nostoc_PCC_7120_uid57803	Bacteria	Cyanobacteria	NULL	Nostocales	NULL	Nostoc	Nostoc sp. PCC 7120	NCBI
Chlamydia_trachomatis_D_EC_uid159881	Bacteria	Chlamydiae	Chlamydiia	Chlamydiales	Chlamydiia	Chlamydia	Chlamydia trachomatis	NCBI
Methylobacterium_populi_BJ001_uid58937	Bacteria	Proteobacteria	Alphaproteobacteria	Rhizobiales	Alphaproteobacteria	Methylobacterium	Methylobacterium populi	NCBI
Bifidobacterium_adolescentis_ATCC_15703_uid58559	Bacteria	Actinobacteria	Actinobacteria (class)	Bifidobacteriales	Actinobacteria (class)	Bifidobacterium	Bifidobacterium adolescentis	NCBI
Haloferax_mediterranei_ATCC_33500_uid167315	Archaea	Euryarchaeota	Halobacteria	Halobacteriales	Halobacteria	Haloferax	Haloferax mediterranei	NCBI
Mycoplasma_hominis_ATCC_23114_uid41875	Bacteria	Tenericutes	Mollicutes	Mycoplasmatales	Mollicutes	Mycoplasma	Mycoplasma hominis	NCBI
Leptospira_interrogans_serovar_Copenhageni_Fiocruz_L1_130_uid58065	Bacteria	Spirochaetes	Spirochaetia	Spirochaetales	Spirochaetia	Leptospira	Leptospira interrogans	NCBI
Rickettsia_rickettsii_Iowa_uid58961	Bacteria	Proteobacteria	Alphaproteobacteria	Rickettsiales	Alphaproteobacteria	Rickettsia	Rickettsia rickettsii	NCBI
Cytophaga_hutchinsonii_ATCC_33406_uid57651	Bacteria	Bacteroidetes	Cytophagia	Cytophagales	Cytophagia	Cytophaga	Cytophaga hutchinsonii	NCBI
Mesotoga_prima_MesG1_Ag_4_2_uid52599	Bacteria	Thermotogae	Thermotogae (class)	Thermotogales	Thermotogae (class)	NULL	Thermotogales bacterium MesG1.Ag.4.2	NCBI
Mycobacterium_tuberculosis_KZN_1435_uid59069	Bacteria	Actinobacteria	Actinobacteria (class)	Actinomycetales	Actinobacteria (class)	Mycobacterium	Mycobacterium tuberculosis	NCBI
Mycobacterium_bovis_BCG_Pasteur_1173P2_uid58781	Bacteria	Actinobacteria	Actinobacteria (class)	Actinomycetales	Actinobacteria (class)	Mycobacterium	Mycobacterium bovis	NCBI
Marinobacter_hydrocarbonoclasticus_ATCC_49840_uid162203	Bacteria	Proteobacteria	Gammaproteobacteria	Alteromonadales	Gammaproteobacteria	Marinobacter	Marinobacter hydrocarbonoclasticus	NCBI
Alicycliphilus_denitrificans_BC_uid49953	Bacteria	Proteobacteria	Betaproteobacteria	Burkholderiales	Betaproteobacteria	Alicycliphilus	Alicycliphilus denitrificans	NCBI
Francisella_noatunensis_orientalis_Toba_04_uid164779	Bacteria	Proteobacteria	Gammaproteobacteria	Thiotrichales	Gammaproteobacteria	Francisella	Francisella noatunensis	NCBI
Methanosarcina_acetivorans_C2A_uid57879	Archaea	Euryarchaeota	Methanomicrobia	Methanosarcinales	Methanomicrobia	Methanosarcina	Methanosarcina acetivorans	NCBI
Brucella_abortus_S19_uid58873	Bacteria	Proteobacteria	Alphaproteobacteria	Rhizobiales	Alphaproteobacteria	Brucella	Brucella abortus	NCBI
Francisella_tularensis_TIGB03_uid89379	Bacteria	Proteobacteria	Gammaproteobacteria	Thiotrichales	Gammaproteobacteria	Francisella	Francisella tularensis	NCBI
Mycoplasma_leachii_99_014_6_uid162031	Bacteria	Tenericutes	Mollicutes	Mycoplasmatales	Mollicutes	Mycoplasma	Mycoplasma leachii	NCBI
Desulfurivibrio_alkaliphilus_AHT2_uid49487	Bacteria	Proteobacteria	Deltaproteobacteria	Desulfobacterales	Deltaproteobacteria	Desulfurivibrio	Desulfurivibrio alkaliphilus	NCBI
Escherichia_coli_IHE3034_uid162007	Bacteria	Proteobacteria	Gammaproteobacteria	Enterobacteriales	Gammaproteobacteria	Escherichia	Escherichia coli	NCBI
Pseudomonas_fluorescens_SBW25_uid158693	Bacteria	Proteobacteria	Gammaproteobacteria	Pseudomonadales	Gammaproteobacteria	Pseudomonas	Pseudomonas fluorescens	NCBI
Anaplasma_marginale_Maries_uid57629	Bacteria	Proteobacteria	Alphaproteobacteria	Rickettsiales	Alphaproteobacteria	Anaplasma	Anaplasma marginale	NCBI
Listeria_welshimeri_serovar_6b_SLCC5334_uid61605	Bacteria	Firmicutes	Bacilli	Bacillales	Bacilli	Listeria	Listeria welshimeri	NCBI
Salmonella_enterica_serovar_Typhi_CT18_uid57793	Bacteria	Proteobacteria	Gammaproteobacteria	Enterobacteriales	Gammaproteobacteria	Salmonella	Salmonella enterica	NCBI
Mycobacterium_abscessus_ATCC_19977_uid61613	Bacteria	Actinobacteria	Actinobacteria (class)	Actinomycetales	Actinobacteria (class)	Mycobacterium	Mycobacterium abscessus	NCBI
Streptococcus_pyogenes_NZ131_uid59035	Bacteria	Firmicutes	Bacilli	Lactobacillales	Bacilli	Streptococcus	Streptococcus pyogenes	NCBI
Neisseria_lactamica_020_06_uid60851	Bacteria	Proteobacteria	Betaproteobacteria	Neisseriales	Betaproteobacteria	Neisseria	Neisseria lactamica	NCBI
Burkholderia_cenocepacia_MC0_3_uid58769	Bacteria	Proteobacteria	Betaproteobacteria	Burkholderiales	Betaproteobacteria	Burkholderia	Burkholderia cenocepacia	NCBI
Methanobrevibacter_smithii_ATCC_35061_uid58827	Archaea	Euryarchaeota	Methanobacteria	Methanobacteriales	Methanobacteria	Methanobrevibacter	Methanobrevibacter smithii	NCBI
Akkermansia_muciniphila_ATCC_BAA_835_uid58985	Bacteria	Verrucomicrobia	Verrucomicrobiae	Verrucomicrobiales	Verrucomicrobiae	Akkermansia	Akkermansia muciniphila	NCBI
Propionibacterium_freudenreichii_shermanii_CIRM_BIA1_uid49535	Bacteria	Actinobacteria	Actinobacteria (class)	Actinomycetales	Actinobacteria (class)	Propionibacterium	Propionibacterium freudenreichii	NCBI
Mycobacterium_bovis_BCG_Mexico_uid86889	Bacteria	Actinobacteria	Actinobacteria (class)	Actinomycetales	Actinobacteria (class)	Mycobacterium	Mycobacterium bovis	NCBI
Francisella_tularensis_holarctica_LVS_uid58595	Bacteria	Proteobacteria	Gammaproteobacteria	Thiotrichales	Gammaproteobacteria	Francisella	Francisella tularensis	NCBI
Brucella_suis_1330_uid159871	Bacteria	Proteobacteria	Alphaproteobacteria	Rhizobiales	Alphaproteobacteria	Brucella	Brucella suis	NCBI
Helicobacter_pylori_F16_uid161145	Bacteria	Proteobacteria	Epsilonproteobacteria	Campylobacterales	Epsilonproteobacteria	Helicobacter	Helicobacter pylori	NCBI
Ignicoccus_hospitalis_KIN4_I_uid58365	Archaea	Crenarchaeota	Thermoprotei	Desulfurococcales	Thermoprotei	Ignicoccus	Ignicoccus hospitalis	NCBI
Staphylococcus_aureus_JKD6159_uid159691	Bacteria	Firmicutes	Bacilli	Bacillales	Bacilli	Staphylococcus	Staphylococcus aureus	NCBI
Haemophilus_influenzae_10810_uid86647	Bacteria	Proteobacteria	Gammaproteobacteria	Pasteurellales	Gammaproteobacteria	Haemophilus	Haemophilus influenzae	NCBI
Methanoculleus_bourgensis_MS2_uid171377	Archaea	Euryarchaeota	Methanomicrobia	Methanomicrobiales	Methanomicrobia	Methanoculleus	Methanoculleus bourgensis	NCBI
Arthrobacter_phenanthrenivorans_Sphe3_uid63629	Bacteria	Actinobacteria	Actinobacteria (class)	Actinomycetales	Actinobacteria (class)	Arthrobacter	Arthrobacter phenanthrenivorans	NCBI
Mycoplasma_hyopneumoniae_7448_uid58039	Bacteria	Tenericutes	Mollicutes	Mycoplasmatales	Mollicutes	Mycoplasma	Mycoplasma hyopneumoniae	NCBI
Buchnera_aphidicola_Ua__Uroleucon_ambrosiae__uid158535	Bacteria	Proteobacteria	Gammaproteobacteria	Enterobacteriales	Gammaproteobacteria	Buchnera	Buchnera aphidicola	NCBI
Chlorobium_limicola_DSM_245_uid58127	Bacteria	Chlorobi	Chlorobia	Chlorobiales	Chlorobia	Chlorobium	Chlorobium limicola	NCBI
Escherichia_coli_042_uid161985	Bacteria	Proteobacteria	Gammaproteobacteria	Enterobacteriales	Gammaproteobacteria	Escherichia	Escherichia coli	NCBI
Pyrococcus_horikoshii_OT3_uid57753	Archaea	Euryarchaeota	Thermococci	Thermococcales	Thermococci	Pyrococcus	Pyrococcus horikoshii	NCBI
Bifidobacterium_dentium_Bd1_uid43091	Bacteria	Actinobacteria	Actinobacteria (class)	Bifidobacteriales	Actinobacteria (class)	Bifidobacterium	Bifidobacterium dentium	NCBI
Leptospirillum_ferrooxidans_C2_3_uid158171	Bacteria	Nitrospirae	Nitrospira	Nitrospirales	Nitrospira	Leptospirillum	Leptospirillum ferrooxidans	NCBI
Citrobacter_rodentium_ICC168_uid43089	Bacteria	Proteobacteria	Gammaproteobacteria	Enterobacteriales	Gammaproteobacteria	Citrobacter	Citrobacter rodentium	NCBI
Mycoplasma_hyorhinis_HUB_1_uid51695	Bacteria	Tenericutes	Mollicutes	Mycoplasmatales	Mollicutes	Mycoplasma	Mycoplasma hyorhinis	NCBI
Listeria_monocytogenes_serotype_4b_F2365_uid57689	Bacteria	Firmicutes	Bacilli	Bacillales	Bacilli	Listeria	Listeria monocytogenes	NCBI
Coriobacterium_glomerans_PW2_uid65787	Bacteria	Actinobacteria	Actinobacteria (class)	Coriobacteriales	Actinobacteria (class)	Coriobacterium	Coriobacterium glomerans	NCBI
Shewanella_baltica_OS223_uid58775	Bacteria	Proteobacteria	Gammaproteobacteria	Alteromonadales	Gammaproteobacteria	Shewanella	Shewanella baltica	NCBI
Bacillus_cereus_03BB102_uid59299	Bacteria	Firmicutes	Bacilli	Bacillales	Bacilli	Bacillus	Bacillus cereus	NCBI
Bifidobacterium_animalis_lactis_Bi_07_uid163693	Bacteria	Actinobacteria	Actinobacteria	Bifidobacteriales	Actinobacteria	Bifidobacterium	Bifidobacterium animalis	NCBI
Paenibacillus_mucilaginosus_K02_uid162117	Bacteria	Firmicutes	Bacilli	Bacillales	Bacilli	Paenibacillus	Paenibacillus mucilaginosus	NCBI
Lactobacillus_rhamnosus_Lc_705_uid59315	Bacteria	Firmicutes	Bacilli	Lactobacillales	Bacilli	Lactobacillus	Lactobacillus rhamnosus	NCBI
Riemerella_anatipestifer_ATCC_11845___DSM_15868_uid159857	Bacteria	Bacteroidetes	Flavobacteriia	Flavobacteriales	Flavobacteriia	Riemerella	Riemerella anatipestifer	NCBI
Coprothermobacter_proteolyticus_DSM_5265_uid59253	Bacteria	Firmicutes	Clostridia	Thermoanaerobacterales	Clostridia	Coprothermobacter	Coprothermobacter proteolyticus	NCBI
Saprospira_grandis_Lewin_uid89375	Bacteria	Bacteroidetes	Sphingobacteriia	Sphingobacteriales	Sphingobacteriia	Saprospira	Saprospira grandis	NCBI
Roseobacter_litoralis_Och_149_uid54719	Bacteria	Proteobacteria	Alphaproteobacteria	Rhodobacterales	Alphaproteobacteria	Roseobacter	Roseobacter litoralis	NCBI
Rhodopseudomonas_palustris_CGA009_uid62901	Bacteria	Proteobacteria	Alphaproteobacteria	Rhizobiales	Alphaproteobacteria	Rhodopseudomonas	Rhodopseudomonas palustris	NCBI
Acidianus_hospitalis_W1_uid66875	Archaea	Crenarchaeota	Thermoprotei	Sulfolobales	Thermoprotei	Acidianus	Acidianus hospitalis	NCBI
Burkholderia_thailandensis_E264_uid58081	Bacteria	Proteobacteria	Betaproteobacteria	Burkholderiales	Betaproteobacteria	Burkholderia	Burkholderia thailandensis	NCBI
Bifidobacterium_longum_BBMN68_uid60163	Bacteria	Actinobacteria	Actinobacteria (class)	Bifidobacteriales	Actinobacteria (class)	Bifidobacterium	Bifidobacterium longum	NCBI
Rhizobium_etli_CIAT_652_uid59115	Bacteria	Proteobacteria	Alphaproteobacteria	Rhizobiales	Alphaproteobacteria	Rhizobium	Rhizobium etli	NCBI
Oligotropha_carboxidovorans_OM5_uid72795	Bacteria	Proteobacteria	Alphaproteobacteria	Rhizobiales	Alphaproteobacteria	Oligotropha	Oligotropha carboxidovorans	NCBI
Candidatus_Solibacter_usitatus_Ellin6076_uid58139	Bacteria	Acidobacteria	Solibacteres	Solibacterales	Solibacteres	Candidatus Solibacter	Candidatus Solibacter usitatus	NCBI
Candidatus_Sulcia_muelleri_GWSS_uid58943	Bacteria	Bacteroidetes	Flavobacteriia	Flavobacteriales	Flavobacteriia	Candidatus Sulcia	Candidatus Sulcia muelleri	NCBI
Mycoplasma_pneumoniae_M129_uid57709	Bacteria	Tenericutes	Mollicutes	Mycoplasmatales	Mollicutes	Mycoplasma	Mycoplasma pneumoniae	NCBI
Alteromonas_macleodii__Deep_ecotype__uid58251	Bacteria	Proteobacteria	Gammaproteobacteria	Alteromonadales	Gammaproteobacteria	Alteromonas	Alteromonas macleodii	NCBI
Thermotoga_neapolitana_DSM_4359_uid59065	Bacteria	Thermotogae	Thermotogae (class)	Thermotogales	Thermotogae (class)	Thermotoga	Thermotoga neapolitana	NCBI
Croceibacter_atlanticus_HTCC2559_uid49661	Bacteria	Bacteroidetes	Flavobacteriia	Flavobacteriales	Flavobacteriia	Croceibacter	Croceibacter atlanticus	NCBI
Corynebacterium_diphtheriae_BH8_uid84311	Bacteria	Actinobacteria	Actinobacteria (class)	Actinomycetales	Actinobacteria (class)	Corynebacterium	Corynebacterium diphtheriae	NCBI
Tetragenococcus_halophilus_uid74441	Bacteria	Firmicutes	Bacilli	Lactobacillales	Bacilli	Tetragenococcus	Tetragenococcus halophilus	NCBI
Thermomicrobium_roseum_DSM_5159_uid59341	Bacteria	Chloroflexi	Thermomicrobia (class)	Thermomicrobiales	Thermomicrobia (class)	Thermomicrobium	Thermomicrobium roseum	NCBI
Clostridium_SY8519_uid68705	Bacteria	Firmicutes	Clostridia	Clostridiales	Clostridia	Clostridium	Clostridium sp. SY8519	NCBI
Methanocella_paludicola_SANAE_uid42887	Archaea	Euryarchaeota	Methanomicrobia	Methanocellales	Methanomicrobia	Methanocella	Methanocella paludicola	NCBI
Desulfurispirillum_indicum_S5_uid45897	Bacteria	Chrysiogenetes	Chrysiogenetes (class)	Chrysiogenales	Chrysiogenetes (class)	Desulfurispirillum	Desulfurispirillum indicum	NCBI
Mycoplasma_gallisepticum_R_high__uid161999	Bacteria	Tenericutes	Mollicutes	Mycoplasmatales	Mollicutes	Mycoplasma	Mycoplasma gallisepticum	NCBI
Symbiobacterium_thermophilum_IAM_14863_uid58165	Bacteria	Firmicutes	Clostridia	Clostridiales	Clostridia	Symbiobacterium	Symbiobacterium thermophilum	NCBI
Francisella_tularensis_FSC198_uid58693	Bacteria	Proteobacteria	Gammaproteobacteria	Thiotrichales	Gammaproteobacteria	Francisella	Francisella tularensis	NCBI
Lactobacillus_casei_ATCC_334_uid57985	Bacteria	Firmicutes	Bacilli	Lactobacillales	Bacilli	Lactobacillus	Lactobacillus casei	NCBI
Anaerobaculum_mobile_DSM_13181_uid168323	Bacteria	Synergistetes	Synergistia	Synergistales	Synergistia	Anaerobaculum	Anaerobaculum mobile	NCBI
Thermotoga_petrophila_RKU_1_uid58655	Bacteria	Thermotogae	Thermotogae (class)	Thermotogales	Thermotogae (class)	Thermotoga	Thermotoga petrophila	NCBI
Saccharopolyspora_erythraea_NRRL_2338_uid62947	Bacteria	Actinobacteria	Actinobacteria (class)	Actinomycetales	Actinobacteria (class)	Saccharopolyspora	Saccharopolyspora erythraea	NCBI
Erwinia_Ejp617_uid159955	Bacteria	Proteobacteria	Gammaproteobacteria	Enterobacteriales	Gammaproteobacteria	Erwinia	Erwinia sp. Ejp617	NCBI
Xanthomonas_oryzae_MAFF_311018_uid58547	Bacteria	Proteobacteria	Gammaproteobacteria	Xanthomonadales	Gammaproteobacteria	Xanthomonas	Xanthomonas oryzae	NCBI
Vibrio_Ex25_uid41601	Bacteria	Proteobacteria	Gammaproteobacteria	Vibrionales	Gammaproteobacteria	Vibrio	Vibrio sp. Ex25	NCBI
Buchnera_aphidicola_Sg__Schizaphis_graminum__uid57913	Bacteria	Proteobacteria	Gammaproteobacteria	Enterobacteriales	Gammaproteobacteria	Buchnera	Buchnera aphidicola	NCBI
Halothiobacillus_neapolitanus_c2_uid41317	Bacteria	Proteobacteria	Gammaproteobacteria	Chromatiales	Gammaproteobacteria	Halothiobacillus	Halothiobacillus neapolitanus	NCBI
Vulcanisaeta_distributa_DSM_14429_uid52827	Archaea	Crenarchaeota	Thermoprotei	Thermoproteales	Thermoprotei	Vulcanisaeta	Vulcanisaeta distributa	NCBI
Corynebacterium_pseudotuberculosis_31_uid162167	Bacteria	Actinobacteria	Actinobacteria	Actinomycetales	Actinobacteria	Corynebacterium	Corynebacterium pseudotuberculosis	NCBI
Deinococcus_proteolyticus_MRP_uid63399	Bacteria	Deinococcus-Thermus	Deinococci	Deinococcales	Deinococci	Deinococcus	Deinococcus proteolyticus	NCBI
Lacinutrix_5H_3_7_4_uid68067	Bacteria	Bacteroidetes	Flavobacteriia	Flavobacteriales	Flavobacteriia	Lacinutrix	Lacinutrix sp. 5H-3-7-4	NCBI
Thermus_thermophilus_HB8_uid58223	Bacteria	Deinococcus-Thermus	Deinococci	Thermales	Deinococci	Thermus	Thermus thermophilus	NCBI
Mycobacterium_rhodesiae_NBB3_uid75107	Bacteria	Actinobacteria	Actinobacteria (class)	Actinomycetales	Actinobacteria (class)	Mycobacterium	Mycobacterium rhodesiae	NCBI
Acinetobacter_baumannii_AB307_0294_uid59271	Bacteria	Proteobacteria	Gammaproteobacteria	Pseudomonadales	Gammaproteobacteria	Acinetobacter	Acinetobacter baumannii	NCBI
Chlamydophila_psittaci_RD1_uid162063	Bacteria	Chlamydiae	Chlamydiia	Chlamydiales	Chlamydiia	Chlamydia	Chlamydia psittaci	NCBI
Microlunatus_phosphovorus_NM_1_uid68055	Bacteria	Actinobacteria	Actinobacteria (class)	Actinomycetales	Actinobacteria (class)	Microlunatus	Microlunatus phosphovorus	NCBI
Staphylococcus_pseudintermedius_ED99_uid162109	Bacteria	Firmicutes	Bacilli	Bacillales	Bacilli	Staphylococcus	Staphylococcus pseudintermedius	NCBI
Arcobacter_L_uid158135	Bacteria	Proteobacteria	Epsilonproteobacteria	Campylobacterales	Epsilonproteobacteria	Arcobacter	Arcobacter sp. L	NCBI
Yersinia_pestis_biovar_Microtus_91001_uid58037	Bacteria	Proteobacteria	Gammaproteobacteria	Enterobacteriales	Gammaproteobacteria	Yersinia	Yersinia pestis	NCBI
Synechocystis_PCC_6803_substr__PCC_N_uid159835	Bacteria	Cyanobacteria	NULL	Chroococcales	NULL	Synechocystis	Synechocystis sp. PCC 6803	NCBI
Methanothermobacter_thermautotrophicus_Delta_H_uid57877	Archaea	Euryarchaeota	Methanobacteria	Methanobacteriales	Methanobacteria	Methanothermobacter	Methanothermobacter thermautotrophicus	NCBI
Corynebacterium_pseudotuberculosis_PAT10_uid159671	Bacteria	Actinobacteria	Actinobacteria (class)	Actinomycetales	Actinobacteria (class)	Corynebacterium	Corynebacterium pseudotuberculosis	NCBI
Sphingopyxis_alaskensis_RB2256_uid58351	Bacteria	Proteobacteria	Alphaproteobacteria	Sphingomonadales	Alphaproteobacteria	Sphingopyxis	Sphingopyxis alaskensis	NCBI
Advenella_kashmirensis_WT001_uid80859	Bacteria	Proteobacteria	Betaproteobacteria	Burkholderiales	Betaproteobacteria	Advenella	Advenella kashmirensis	NCBI
Escherichia_coli_E24377A_uid58395	Bacteria	Proteobacteria	Gammaproteobacteria	Enterobacteriales	Gammaproteobacteria	Escherichia	Escherichia coli	NCBI
Flavobacterium_johnsoniae_UW101_uid58493	Bacteria	Bacteroidetes	Flavobacteriia	Flavobacteriales	Flavobacteriia	Flavobacterium	Flavobacterium johnsoniae	NCBI
Rickettsia_australis_Cutlack_uid158039	Bacteria	Proteobacteria	Alphaproteobacteria	Rickettsiales	Alphaproteobacteria	Rickettsia	Rickettsia australis	NCBI
Flavobacterium_indicum_GPTSA100_9_uid157999	Bacteria	Bacteroidetes	Flavobacteriia	Flavobacteriales	Flavobacteriia	Flavobacterium	Flavobacterium indicum	NCBI
Desulfotomaculum_carboxydivorans_CO_1_SRB_uid67317	Bacteria	Firmicutes	Clostridia	Clostridiales	Clostridia	Desulfotomaculum	Desulfotomaculum carboxydivorans	NCBI
Salmonella_enterica_serovar_Heidelberg_B182_uid162195	Bacteria	Proteobacteria	Gammaproteobacteria	Enterobacteriales	Gammaproteobacteria	Salmonella	Salmonella enterica	NCBI
Helicobacter_pylori_Cuz20_uid159987	Bacteria	Proteobacteria	Epsilonproteobacteria	Campylobacterales	Epsilonproteobacteria	Helicobacter	Helicobacter pylori	NCBI
Leuconostoc_mesenteroides_ATCC_8293_uid57919	Bacteria	Firmicutes	Bacilli	Lactobacillales	Bacilli	Leuconostoc	Leuconostoc mesenteroides	NCBI
Mycoplasma_bovis_HB0801_uid168665	Bacteria	Tenericutes	Mollicutes	Mycoplasmatales	Mollicutes	Mycoplasma	Mycoplasma bovis	NCBI
Fibrobacter_succinogenes_S85_uid41169	Bacteria	Fibrobacteres	Fibrobacteria	Fibrobacterales	Fibrobacteria	Fibrobacter	Fibrobacter succinogenes	NCBI
Gluconobacter_oxydans_621H_uid58239	Bacteria	Proteobacteria	Alphaproteobacteria	Rhodospirillales	Alphaproteobacteria	Gluconobacter	Gluconobacter oxydans	NCBI
Bacillus_halodurans_C_125_uid57791	Bacteria	Firmicutes	Bacilli	Bacillales	Bacilli	Bacillus	Bacillus halodurans	NCBI
Staphylococcus_epidermidis_RP62A_uid57663	Bacteria	Firmicutes	Bacilli	Bacillales	Bacilli	Staphylococcus	Staphylococcus epidermidis	NCBI
Burkholderia_pseudomallei_1710b_uid58391	Bacteria	Proteobacteria	Betaproteobacteria	Burkholderiales	Betaproteobacteria	Burkholderia	Burkholderia pseudomallei	NCBI
Escherichia_coli_DH1_uid161951	Bacteria	Proteobacteria	Gammaproteobacteria	Enterobacteriales	Gammaproteobacteria	Escherichia	Escherichia coli	NCBI
Gramella_forsetii_KT0803_uid58881	Bacteria	Bacteroidetes	Flavobacteriia	Flavobacteriales	Flavobacteriia	Gramella	Gramella forsetii	NCBI
Roseburia_hominis_A2_183_uid73419	Bacteria	Firmicutes	Clostridia	Clostridiales	Clostridia	Roseburia	Roseburia hominis	NCBI
Mycobacterium_gilvum_Spyr1_uid61403	Bacteria	Actinobacteria	Actinobacteria (class)	Actinomycetales	Actinobacteria (class)	Mycobacterium	Mycobacterium sp. Spyr1	NCBI
Candidatus_Accumulibacter_phosphatis_clade_IIA_UW_1_uid59207	Bacteria	Proteobacteria	Betaproteobacteria	NULL	Betaproteobacteria	Candidatus Accumulibacter	Candidatus Accumulibacter phosphatis	NCBI
Lactobacillus_reuteri_SD2112_uid55357	Bacteria	Firmicutes	Bacilli	Lactobacillales	Bacilli	Lactobacillus	Lactobacillus reuteri	NCBI
Terriglobus_roseus_DSM_18391_uid168183	Bacteria	Acidobacteria	Acidobacteriia	Acidobacteriales	Acidobacteriia	Terriglobus	Terriglobus roseus	NCBI
Gordonia_polyisoprenivorans_VH2_uid86651	Bacteria	Actinobacteria	Actinobacteria (class)	Actinomycetales	Actinobacteria (class)	Gordonia	Gordonia polyisoprenivorans	NCBI
Candidatus_Koribacter_versatilis_Ellin345_uid58479	Bacteria	Acidobacteria	NULL	NULL	NULL	Candidatus Koribacter	Candidatus Koribacter versatilis	NCBI
Microbacterium_testaceum_StLB037_uid62789	Bacteria	Actinobacteria	Actinobacteria (class)	Actinomycetales	Actinobacteria (class)	Microbacterium	Microbacterium testaceum	NCBI
Bacillus_amyloliquefaciens_FZB42_uid58271	Bacteria	Firmicutes	Bacilli	Bacillales	Bacilli	Bacillus	Bacillus amyloliquefaciens	NCBI
Methanocella_arvoryzae_MRE50_uid61623	Archaea	Euryarchaeota	NULL	NULL	NULL	NULL	uncultured methanogenic archaeon RC-I	NCBI
Methanoplanus_petrolearius_DSM_11571_uid52695	Archaea	Euryarchaeota	Methanomicrobia	Methanomicrobiales	Methanomicrobia	Methanoplanus	Methanoplanus petrolearius	NCBI
Bifidobacterium_longum_DJO10A_uid58833	Bacteria	Actinobacteria	Actinobacteria (class)	Bifidobacteriales	Actinobacteria (class)	Bifidobacterium	Bifidobacterium longum	NCBI
Methanococcus_maripaludis_S2_uid58035	Archaea	Euryarchaeota	Methanococci	Methanococcales	Methanococci	Methanococcus	Methanococcus maripaludis	NCBI
Candidatus_Pelagibacter_IMCC9063_uid66305	Bacteria	Proteobacteria	Alphaproteobacteria	NULL	Alphaproteobacteria	Candidatus Pelagibacter	Candidatus Pelagibacter sp. IMCC9063	NCBI
Bifidobacterium_animalis_lactis_DSM_10140_uid59357	Bacteria	Actinobacteria	Actinobacteria (class)	Bifidobacteriales	Actinobacteria (class)	Bifidobacterium	Bifidobacterium animalis	NCBI
Allochromatium_vinosum_DSM_180_uid46083	Bacteria	Proteobacteria	Gammaproteobacteria	Chromatiales	Gammaproteobacteria	Allochromatium	Allochromatium vinosum	NCBI
Brucella_melitensis_M28_uid158857	Bacteria	Proteobacteria	Alphaproteobacteria	Rhizobiales	Alphaproteobacteria	Brucella	Brucella melitensis	NCBI
Acidithiobacillus_caldus_SM_1_uid70791	Bacteria	Proteobacteria	Gammaproteobacteria	Acidithiobacillales	Gammaproteobacteria	Acidithiobacillus	Acidithiobacillus caldus	NCBI
Stackebrandtia_nassauensis_DSM_44728_uid46663	Bacteria	Actinobacteria	Actinobacteria (class)	Actinomycetales	Actinobacteria (class)	Stackebrandtia	Stackebrandtia nassauensis	NCBI
Neisseria_meningitidis_H44_76_uid162083	Bacteria	Proteobacteria	Betaproteobacteria	Neisseriales	Betaproteobacteria	Neisseria	Neisseria meningitidis	NCBI
Rhodoferax_ferrireducens_T118_uid58353	Bacteria	Proteobacteria	Betaproteobacteria	Burkholderiales	Betaproteobacteria	Albidiferax	Albidiferax ferrireducens	NCBI
Pyrococcus_yayanosii_CH1_uid68281	Archaea	Euryarchaeota	Thermococci	Thermococcales	Thermococci	Pyrococcus	Pyrococcus yayanosii	NCBI
Lactobacillus_casei_BL23_uid59237	Bacteria	Firmicutes	Bacilli	Lactobacillales	Bacilli	Lactobacillus	Lactobacillus casei	NCBI
Anaeromyxobacter_dehalogenans_2CP_C_uid58135	Bacteria	Proteobacteria	Deltaproteobacteria	Myxococcales	Deltaproteobacteria	Anaeromyxobacter	Anaeromyxobacter dehalogenans	NCBI
Erythrobacter_litoralis_HTCC2594_uid58299	Bacteria	Proteobacteria	Alphaproteobacteria	Sphingomonadales	Alphaproteobacteria	Erythrobacter	Erythrobacter litoralis	NCBI
Erwinia_amylovora_CFBP1430_uid46839	Bacteria	Proteobacteria	Gammaproteobacteria	Enterobacteriales	Gammaproteobacteria	Erwinia	Erwinia amylovora	NCBI
Helicobacter_felis_ATCC_49179_uid61409	Bacteria	Proteobacteria	Epsilonproteobacteria	Campylobacterales	Epsilonproteobacteria	Helicobacter	Helicobacter felis	NCBI
Yersinia_pseudotuberculosis_IP_31758_uid58487	Bacteria	Proteobacteria	Gammaproteobacteria	Enterobacteriales	Gammaproteobacteria	Yersinia	Yersinia pseudotuberculosis	NCBI
Salmonella_enterica_serovar_Dublin_CT_02021853_uid58917	Bacteria	Proteobacteria	Gammaproteobacteria	Enterobacteriales	Gammaproteobacteria	Salmonella	Salmonella enterica	NCBI
Sinorhizobium_fredii_HH103_uid86865	Bacteria	Proteobacteria	Alphaproteobacteria	Rhizobiales	Alphaproteobacteria	Sinorhizobium	Sinorhizobium fredii	NCBI
Rickettsia_canadensis_McKiel_uid58159	Bacteria	Proteobacteria	Alphaproteobacteria	Rickettsiales	Alphaproteobacteria	Rickettsia	Rickettsia canadensis	NCBI
Helicobacter_pylori_B38_uid59415	Bacteria	Proteobacteria	Epsilonproteobacteria	Campylobacterales	Epsilonproteobacteria	Helicobacter	Helicobacter pylori	NCBI
Escherichia_coli__BL21_Gold_DE3_pLysS_AG__uid59245	Bacteria	Proteobacteria	Gammaproteobacteria	Enterobacteriales	Gammaproteobacteria	Escherichia	Escherichia coli	NCBI
Maricaulis_maris_MCS10_uid58689	Bacteria	Proteobacteria	Alphaproteobacteria	Rhodobacterales	Alphaproteobacteria	Maricaulis	Maricaulis maris	NCBI
Cellulomonas_flavigena_DSM_20109_uid48821	Bacteria	Actinobacteria	Actinobacteria (class)	Actinomycetales	Actinobacteria (class)	Cellulomonas	Cellulomonas flavigena	NCBI
Mycoplasma_bovis_Hubei_1_uid68691	Bacteria	Tenericutes	Mollicutes	Mycoplasmatales	Mollicutes	Mycoplasma	Mycoplasma bovis	NCBI
Chlamydophila_psittaci_6BC_uid63621	Bacteria	Chlamydiae	Chlamydiia	Chlamydiales	Chlamydiia	Chlamydia	Chlamydia psittaci	NCBI
Hydrogenobacter_thermophilus_TK_6_uid45927	Bacteria	Aquificae	Aquificae (class)	Aquificales	Aquificae (class)	Hydrogenobacter	Hydrogenobacter thermophilus	NCBI
Candidatus_Nitrospira_defluvii_uid51175	Bacteria	Nitrospirae	Nitrospira (class)	Nitrospirales	Nitrospira (class)	Nitrospira	Candidatus Nitrospira defluvii	NCBI
Bacillus_cereus_ATCC_10987_uid57673	Bacteria	Firmicutes	Bacilli	Bacillales	Bacilli	Bacillus	Bacillus cereus	NCBI
Enterobacter_cloacae_dissolvens_SDM_uid168997	Bacteria	Proteobacteria	Gammaproteobacteria	Enterobacteriales	Gammaproteobacteria	Enterobacter	Enterobacter cloacae	NCBI
Escherichia_coli_SMS_3_5_uid58919	Bacteria	Proteobacteria	Gammaproteobacteria	Enterobacteriales	Gammaproteobacteria	Escherichia	Escherichia coli	NCBI
Prochlorococcus_marinus_MIT_9312_uid58357	Bacteria	Cyanobacteria	NULL	Prochlorales	NULL	Prochlorococcus	Prochlorococcus marinus	NCBI
Candidatus_Tremblaya_princeps_PCIT_uid68741	Bacteria	Proteobacteria	Betaproteobacteria	NULL	Betaproteobacteria	Candidatus Tremblaya	Candidatus Tremblaya princeps	NCBI
Brevibacillus_brevis_NBRC_100599_uid59175	Bacteria	Firmicutes	Bacilli	Bacillales	Bacilli	Brevibacillus	Brevibacillus brevis	NCBI
Corynebacterium_glutamicum_ATCC_13032_uid57905	Bacteria	Actinobacteria	Actinobacteria (class)	Actinomycetales	Actinobacteria (class)	Corynebacterium	Corynebacterium glutamicum	NCBI
Methanocaldococcus_jannaschii_DSM_2661_uid57713	Archaea	Euryarchaeota	Methanococci	Methanococcales	Methanococci	Methanocaldococcus	Methanocaldococcus jannaschii	NCBI
Bacteroides_helcogenes_P_36_108_uid62135	Bacteria	Bacteroidetes	Bacteroidia	Bacteroidales	Bacteroidia	Bacteroides	Bacteroides helcogenes	NCBI
Helicobacter_pylori_Puno135_uid161157	Bacteria	Proteobacteria	Epsilonproteobacteria	Campylobacterales	Epsilonproteobacteria	Helicobacter	Helicobacter pylori	NCBI
Lactobacillus_plantarum_ST_III_uid53537	Bacteria	Firmicutes	Bacilli	Lactobacillales	Bacilli	Lactobacillus	Lactobacillus plantarum	NCBI
Methanobacterium_SWAN_1_uid67359	Archaea	Euryarchaeota	Methanobacteria	Methanobacteriales	Methanobacteria	Methanobacterium	Methanobacterium sp. SWAN-1	NCBI
Streptococcus_pneumoniae_70585_uid59125	Bacteria	Firmicutes	Bacilli	Lactobacillales	Bacilli	Streptococcus	Streptococcus pneumoniae	NCBI
Borrelia_duttonii_Ly_uid58791	Bacteria	Spirochaetes	Spirochaetia	Spirochaetales	Spirochaetia	Borrelia	Borrelia duttonii	NCBI
Sulfolobus_islandicus_HVE10_4_uid162067	Archaea	Crenarchaeota	Thermoprotei	Sulfolobales	Thermoprotei	Sulfolobus	Sulfolobus islandicus	NCBI
Paludibacter_propionicigenes_WB4_uid60725	Bacteria	Bacteroidetes	Bacteroidia	Bacteroidales	Bacteroidia	Paludibacter	Paludibacter propionicigenes	NCBI
Klebsiella_pneumoniae_MGH_78578_uid57619	Bacteria	Proteobacteria	Gammaproteobacteria	Enterobacteriales	Gammaproteobacteria	Klebsiella	Klebsiella pneumoniae	NCBI
Mycobacterium_JLS_uid58489	Bacteria	Actinobacteria	Actinobacteria (class)	Actinomycetales	Actinobacteria (class)	Mycobacterium	Mycobacterium sp. JLS	NCBI
Ethanoligenens_harbinense_YUAN_3_uid46255	Bacteria	Firmicutes	Clostridia	Clostridiales	Clostridia	Ethanoligenens	Ethanoligenens harbinense	NCBI
Frankia_EuI1c_uid42615	Bacteria	Actinobacteria	Actinobacteria (class)	Actinomycetales	Actinobacteria (class)	Frankia	Frankia sp. EuI1c	NCBI
Thermincola_potens_JR_uid48823	Bacteria	Firmicutes	Clostridia	Clostridiales	Clostridia	Thermincola	Thermincola potens	NCBI
Methanococcus_vannielii_SB_uid58767	Archaea	Euryarchaeota	Methanococci	Methanococcales	Methanococci	Methanococcus	Methanococcus vannielii	NCBI
Listeria_monocytogenes_Finland_1998_uid54443	Bacteria	Firmicutes	Bacilli	Bacillales	Bacilli	Listeria	Listeria monocytogenes	NCBI
Listeria_monocytogenes_08_5923_uid43727	Bacteria	Firmicutes	Bacilli	Bacillales	Bacilli	Listeria	Listeria monocytogenes	NCBI
Haloarcula_marismortui_ATCC_43049_uid57719	Archaea	Euryarchaeota	Halobacteria	Halobacteriales	Halobacteria	Haloarcula	Haloarcula marismortui	NCBI
Escherichia_coli_KO11FL_uid52593	Bacteria	Proteobacteria	Gammaproteobacteria	Enterobacteriales	Gammaproteobacteria	Escherichia	Escherichia coli	NCBI
Thiobacillus_denitrificans_ATCC_25259_uid58189	Bacteria	Proteobacteria	Betaproteobacteria	Hydrogenophilales	Betaproteobacteria	Thiobacillus	Thiobacillus denitrificans	NCBI
Escherichia_coli_O55_H7_CB9615_uid46655	Bacteria	Proteobacteria	Gammaproteobacteria	Enterobacteriales	Gammaproteobacteria	Escherichia	Escherichia coli	NCBI
Gluconacetobacter_diazotrophicus_PAl_5_uid61587	Bacteria	Proteobacteria	Alphaproteobacteria	Rhodospirillales	Alphaproteobacteria	Gluconacetobacter	Gluconacetobacter diazotrophicus	NCBI
Carnobacterium_17_4_uid65789	Bacteria	Firmicutes	Bacilli	Lactobacillales	Bacilli	Carnobacterium	Carnobacterium sp. 17-4	NCBI
Helicobacter_pylori_Shi169_uid162209	Bacteria	Proteobacteria	Epsilonproteobacteria	Campylobacterales	Epsilonproteobacteria	Helicobacter	Helicobacter pylori	NCBI
Aciduliprofundum_boonei_T469_uid43333	Archaea	Euryarchaeota	NULL	NULL	NULL	Aciduliprofundum	Aciduliprofundum boonei	NCBI
Mycoplasma_bovis_PG45_uid60859	Bacteria	Tenericutes	Mollicutes	Mycoplasmatales	Mollicutes	Mycoplasma	Mycoplasma bovis	NCBI
Alistipes_finegoldii_DSM_17242_uid168180	Bacteria	Bacteroidetes	Bacteroidia	Bacteroidales	Bacteroidia	Alistipes	Alistipes finegoldii	NCBI
Helicobacter_pylori_F32_uid161139	Bacteria	Proteobacteria	Epsilonproteobacteria	Campylobacterales	Epsilonproteobacteria	Helicobacter	Helicobacter pylori	NCBI
Bifidobacterium_bifidum_PRL2010_uid59883	Bacteria	Actinobacteria	Actinobacteria (class)	Bifidobacteriales	Actinobacteria (class)	Bifidobacterium	Bifidobacterium bifidum	NCBI
Methanococcoides_burtonii_DSM_6242_uid58023	Archaea	Euryarchaeota	Methanomicrobia	Methanosarcinales	Methanomicrobia	Methanococcoides	Methanococcoides burtonii	NCBI
Leadbetterella_byssophila_DSM_17132_uid60161	Bacteria	Bacteroidetes	Cytophagia	Cytophagales	Cytophagia	Leadbetterella	Leadbetterella byssophila	NCBI
Sulfolobus_islandicus_M_16_4_uid58841	Archaea	Crenarchaeota	Thermoprotei	Sulfolobales	Thermoprotei	Sulfolobus	Sulfolobus islandicus	NCBI
Haloterrigena_turkmenica_DSM_5511_uid43501	Archaea	Euryarchaeota	Halobacteria	Halobacteriales	Halobacteria	Haloterrigena	Haloterrigena turkmenica	NCBI
Neisseria_meningitidis_M01_240149_uid162079	Bacteria	Proteobacteria	Betaproteobacteria	Neisseriales	Betaproteobacteria	Neisseria	Neisseria meningitidis	NCBI
Yersinia_pseudotuberculosis_PB1__uid59153	Bacteria	Proteobacteria	Gammaproteobacteria	Enterobacteriales	Gammaproteobacteria	Yersinia	Yersinia pseudotuberculosis	NCBI
Thermoanaerobacter_X513_uid53065	Bacteria	Firmicutes	Clostridia	Thermoanaerobacterales	Clostridia	Thermoanaerobacter	Thermoanaerobacter sp. X513	NCBI
Prochlorococcus_marinus_MIT_9211_uid58309	Bacteria	Cyanobacteria	NULL	Prochlorales	NULL	Prochlorococcus	Prochlorococcus marinus	NCBI
Bacteroides_fragilis_638R_uid84217	Bacteria	Bacteroidetes	Bacteroidia	Bacteroidales	Bacteroidia	Bacteroides	Bacteroides fragilis	NCBI
Mycoplasma_pulmonis_UAB_CTIP_uid61569	Bacteria	Tenericutes	Mollicutes	Mycoplasmatales	Mollicutes	Mycoplasma	Mycoplasma pulmonis	NCBI
Bradyrhizobium_S23321_uid158167	Bacteria	Proteobacteria	Alphaproteobacteria	Rhizobiales	Alphaproteobacteria	Bradyrhizobium	Bradyrhizobium sp. S23321	NCBI
Bacillus_weihenstephanensis_KBAB4_uid58315	Bacteria	Firmicutes	Bacilli	Bacillales	Bacilli	Bacillus	Bacillus weihenstephanensis	NCBI
Acinetobacter_ADP1_uid61597	Bacteria	Proteobacteria	Gammaproteobacteria	Pseudomonadales	Gammaproteobacteria	Acinetobacter	Acinetobacter sp. ADP1	NCBI
Caulobacter_crescentus_CB15_uid57891	Bacteria	Proteobacteria	Alphaproteobacteria	Caulobacterales	Alphaproteobacteria	Caulobacter	Caulobacter vibrioides	NCBI
Nitrobacter_hamburgensis_X14_uid58293	Bacteria	Proteobacteria	Alphaproteobacteria	Rhizobiales	Alphaproteobacteria	Nitrobacter	Nitrobacter hamburgensis	NCBI
Mycoplasma_suis_Illinois_uid61897	Bacteria	Tenericutes	Mollicutes	Mycoplasmatales	Mollicutes	Mycoplasma	Mycoplasma suis	NCBI
Nitratiruptor_SB155_2_uid58861	Bacteria	Proteobacteria	Epsilonproteobacteria	NULL	Epsilonproteobacteria	Nitratiruptor	Nitratiruptor sp. SB155-2	NCBI
Lactobacillus_helveticus_H10_uid162017	Bacteria	Firmicutes	Bacilli	Lactobacillales	Bacilli	Lactobacillus	Lactobacillus helveticus	NCBI
Chlamydophila_pneumoniae_J138_uid57829	Bacteria	Chlamydiae	Chlamydiia	Chlamydiales	Chlamydiia	Chlamydia	Chlamydia pneumoniae	NCBI
Bacillus_subtilis_168_uid57675	Bacteria	Firmicutes	Bacilli	Bacillales	Bacilli	Bacillus	Bacillus subtilis	NCBI
Streptococcus_dysgalactiae_equisimilis_ATCC_12394_uid161979	Bacteria	Firmicutes	Bacilli	Lactobacillales	Bacilli	Streptococcus	Streptococcus dysgalactiae	NCBI
Psychromonas_ingrahamii_37_uid58521	Bacteria	Proteobacteria	Gammaproteobacteria	Alteromonadales	Gammaproteobacteria	Psychromonas	Psychromonas ingrahamii	NCBI
Bacillus_cellulosilyticus_DSM_2522_uid43329	Bacteria	Firmicutes	Bacilli	Bacillales	Bacilli	Bacillus	Bacillus cellulosilyticus	NCBI
Methanobrevibacter_ruminantium_M1_uid45857	Archaea	Euryarchaeota	Methanobacteria	Methanobacteriales	Methanobacteria	Methanobrevibacter	Methanobrevibacter ruminantium	NCBI
Chlamydia_trachomatis_A2497_uid159993	Bacteria	Chlamydiae	Chlamydiia	Chlamydiales	Chlamydiia	Chlamydia	Chlamydia trachomatis	NCBI
Cellvibrio_japonicus_Ueda107_uid59139	Bacteria	Proteobacteria	Gammaproteobacteria	Pseudomonadales	Gammaproteobacteria	Cellvibrio	Cellvibrio japonicus	NCBI
Streptomyces_cattleya_NRRL_8057___DSM_46488_uid162187	Bacteria	Actinobacteria	Actinobacteria (class)	Actinomycetales	Actinobacteria (class)	Streptomyces	Streptomyces cattleya	NCBI
Carboxydothermus_hydrogenoformans_Z_2901_uid57821	Bacteria	Firmicutes	Clostridia	Thermoanaerobacterales	Clostridia	Carboxydothermus	Carboxydothermus hydrogenoformans	NCBI
Staphylococcus_aureus_71193_uid162141	Bacteria	Firmicutes	Bacilli	Bacillales	Bacilli	Staphylococcus	Staphylococcus aureus	NCBI
Vibrio_EJY3_uid83161	Bacteria	Proteobacteria	Gammaproteobacteria	Vibrionales	Gammaproteobacteria	Vibrio	Vibrio sp. EJY3	NCBI
Methanococcus_voltae_A3_uid49529	Archaea	Euryarchaeota	Methanococci	Methanococcales	Methanococci	Methanococcus	Methanococcus voltae	NCBI
Bacillus_licheniformis_ATCC_14580_uid58199	Bacteria	Firmicutes	Bacilli	Bacillales	Bacilli	Bacillus	Bacillus licheniformis	NCBI
Chlamydia_trachomatis_434_Bu_uid61633	Bacteria	Chlamydiae	Chlamydiia	Chlamydiales	Chlamydiia	Chlamydia	Chlamydia trachomatis	NCBI
Haemophilus_influenzae_PittGG_uid58593	Bacteria	Proteobacteria	Gammaproteobacteria	Pasteurellales	Gammaproteobacteria	Haemophilus	Haemophilus influenzae	NCBI
Rickettsia_peacockii_Rustic_uid59301	Bacteria	Proteobacteria	Alphaproteobacteria	Rickettsiales	Alphaproteobacteria	Rickettsia	Rickettsia peacockii	NCBI
Catenulispora_acidiphila_DSM_44928_uid59077	Bacteria	Actinobacteria	Actinobacteria (class)	Actinomycetales	Actinobacteria (class)	Catenulispora	Catenulispora acidiphila	NCBI
Leuconostoc_gasicomitatum_LMG_18811_uid50385	Bacteria	Firmicutes	Bacilli	Lactobacillales	Bacilli	Leuconostoc	Leuconostoc gasicomitatum	NCBI
Rhodospirillum_centenum_SW_uid58805	Bacteria	Proteobacteria	Alphaproteobacteria	Rhodospirillales	Alphaproteobacteria	Rhodospirillum	Rhodospirillum centenum	NCBI
Pseudovibrio_FO_BEG1_uid82373	Bacteria	Proteobacteria	Alphaproteobacteria	Rhodobacterales	Alphaproteobacteria	Pseudovibrio	Pseudovibrio sp. FO-BEG1	NCBI
Candidatus_Rickettsia_amblyommii_GAT_30V_uid156845	Bacteria	Proteobacteria	Alphaproteobacteria	Rickettsiales	Alphaproteobacteria	Rickettsia	Candidatus Rickettsia amblyommii	NCBI
Rhodospirillum_rubrum_F11_uid162149	Bacteria	Proteobacteria	Alphaproteobacteria	Rhodospirillales	Alphaproteobacteria	Rhodospirillum	Rhodospirillum rubrum	NCBI
Clostridium_difficile_CD196_uid41017	Bacteria	Firmicutes	Clostridia	Clostridiales	Clostridia	NULL	[Clostridium] difficile	NCBI
Enterococcus_faecium_Aus0004_uid87025	Bacteria	Firmicutes	Bacilli	Lactobacillales	Bacilli	Enterococcus	Enterococcus faecium	NCBI
Slackia_heliotrinireducens_DSM_20476_uid59051	Bacteria	Actinobacteria	Actinobacteria (class)	Coriobacteriales	Actinobacteria (class)	Slackia	Slackia heliotrinireducens	NCBI
Synechocystis_PCC_6803_uid159873	Bacteria	Cyanobacteria	NULL	Chroococcales	NULL	Synechocystis	Synechocystis sp. PCC 6803	NCBI
Starkeya_novella_DSM_506_uid48815	Bacteria	Proteobacteria	Alphaproteobacteria	Rhizobiales	Alphaproteobacteria	Starkeya	Starkeya novella	NCBI
Acinetobacter_oleivorans_DR1_uid50119	Bacteria	Proteobacteria	Gammaproteobacteria	Pseudomonadales	Gammaproteobacteria	Acinetobacter	Acinetobacter oleivorans	NCBI
Amycolatopsis_mediterranei_U32_uid50565	Bacteria	Actinobacteria	Actinobacteria (class)	Actinomycetales	Actinobacteria (class)	Amycolatopsis	Amycolatopsis mediterranei	NCBI
Candidatus_Methylomirabilis_oxyfera_uid161981	Bacteria	NULL	NULL	NULL	NULL	NULL	NC10 bacterium 'Dutch sediment'	NCBI
Propionibacterium_acnes_6609_uid162137	Bacteria	Actinobacteria	Actinobacteria (class)	Actinomycetales	Actinobacteria (class)	Propionibacterium	Propionibacterium acnes	NCBI
Methanocaldococcus_infernus_ME_uid48803	Archaea	Euryarchaeota	Methanococci	Methanococcales	Methanococci	Methanocaldococcus	Methanocaldococcus infernus	NCBI
Buchnera_aphidicola_Cc__Cinara_cedri__uid58579	Bacteria	Proteobacteria	Gammaproteobacteria	Enterobacteriales	Gammaproteobacteria	Buchnera	Buchnera aphidicola	NCBI
Onion_yellows_phytoplasma_OY_M_uid58015	Bacteria	Tenericutes	Mollicutes	Acholeplasmatales	Mollicutes	Candidatus Phytoplasma	Onion yellows phytoplasma	NCBI
Lactococcus_garvieae_Lg2_uid161935	Bacteria	Firmicutes	Bacilli	Lactobacillales	Bacilli	Lactococcus	Lactococcus garvieae	NCBI
Haemophilus_influenzae_Rd_KW20_uid57771	Bacteria	Proteobacteria	Gammaproteobacteria	Pasteurellales	Gammaproteobacteria	Haemophilus	Haemophilus influenzae	NCBI
Azospirillum_B510_uid46085	Bacteria	Proteobacteria	Alphaproteobacteria	Rhodospirillales	Alphaproteobacteria	Azospirillum	Azospirillum sp. B510	NCBI
Clostridium_kluyveri_DSM_555_uid58885	Bacteria	Firmicutes	Clostridia	Clostridiales	Clostridia	Clostridium	Clostridium kluyveri	NCBI
Thermodesulfobium_narugense_DSM_14796_uid66601	Bacteria	Firmicutes	Clostridia	Thermoanaerobacterales	Clostridia	Thermodesulfobium	Thermodesulfobium narugense	NCBI
Ammonifex_degensii_KC4_uid41053	Bacteria	Firmicutes	Clostridia	Thermoanaerobacterales	Clostridia	Ammonifex	Ammonifex degensii	NCBI
Thermoproteus_uzoniensis_768_20_uid65089	Archaea	Crenarchaeota	Thermoprotei	Thermoproteales	Thermoprotei	Thermoproteus	Thermoproteus uzoniensis	NCBI
Sulfolobus_islandicus_Y_N_15_51_uid58825	Archaea	Crenarchaeota	Thermoprotei	Sulfolobales	Thermoprotei	Sulfolobus	Sulfolobus islandicus	NCBI
Lactobacillus_delbrueckii_bulgaricus_2038_uid161929	Bacteria	Firmicutes	Bacilli	Lactobacillales	Bacilli	Lactobacillus	Lactobacillus delbrueckii	NCBI
Acinetobacter_baumannii_AYE_uid61637	Bacteria	Proteobacteria	Gammaproteobacteria	Pseudomonadales	Gammaproteobacteria	Acinetobacter	Acinetobacter baumannii	NCBI
Rickettsia_rickettsii_Hauke_uid86659	Bacteria	Proteobacteria	Alphaproteobacteria	Rickettsiales	Alphaproteobacteria	Rickettsia	Rickettsia rickettsii	NCBI
Haemophilus_influenzae_R2866_uid161923	Bacteria	Proteobacteria	Gammaproteobacteria	Pasteurellales	Gammaproteobacteria	Haemophilus	Haemophilus influenzae	NCBI
Mycobacterium_tuberculosis_H37Ra_uid58853	Bacteria	Actinobacteria	Actinobacteria (class)	Actinomycetales	Actinobacteria (class)	Mycobacterium	Mycobacterium tuberculosis	NCBI
Streptococcus_thermophilus_LMG_18311_uid58219	Bacteria	Firmicutes	Bacilli	Lactobacillales	Bacilli	Streptococcus	Streptococcus thermophilus	NCBI
Francisella_philomiragia_ATCC_25017_uid59105	Bacteria	Proteobacteria	Gammaproteobacteria	Thiotrichales	Gammaproteobacteria	Francisella	Francisella philomiragia	NCBI
Bacillus_amyloliquefaciens_XH7_uid158881	Bacteria	Firmicutes	Bacilli	Bacillales	Bacilli	Bacillus	Bacillus amyloliquefaciens	NCBI
Chlamydia_trachomatis_E_11023_uid161369	Bacteria	Chlamydiae	Chlamydiia	Chlamydiales	Chlamydiia	Chlamydia	Chlamydia trachomatis	NCBI
Coxiella_burnetii_RSA_493_uid57631	Bacteria	Proteobacteria	Gammaproteobacteria	Legionellales	Gammaproteobacteria	Coxiella	Coxiella burnetii	NCBI
Escherichia_coli_K_12_substr__MG1655_uid57779	Bacteria	Proteobacteria	Gammaproteobacteria	Enterobacteriales	Gammaproteobacteria	Escherichia	Escherichia coli	NCBI
Salinibacter_ruber_M8_uid47323	Bacteria	Bacteroidetes	NULL	Bacteroidetes Order II. Incertae sedis	NULL	Salinibacter	Salinibacter ruber	NCBI
Chitinophaga_pinensis_DSM_2588_uid59113	Bacteria	Bacteroidetes	Sphingobacteriia	Sphingobacteriales	Sphingobacteriia	Chitinophaga	Chitinophaga pinensis	NCBI
Escherichia_coli_W_uid162011	Bacteria	Proteobacteria	Gammaproteobacteria	Enterobacteriales	Gammaproteobacteria	Escherichia	Escherichia coli	NCBI
Leifsonia_xyli_CTCB07_uid57759	Bacteria	Actinobacteria	Actinobacteria (class)	Actinomycetales	Actinobacteria (class)	Leifsonia	Leifsonia xyli	NCBI
Clostridium_difficile_M120_uid158361	Bacteria	Firmicutes	Clostridia	Clostridiales	Clostridia	NULL	[Clostridium] difficile	NCBI
Escherichia_coli_IAI1_uid59377	Bacteria	Proteobacteria	Gammaproteobacteria	Enterobacteriales	Gammaproteobacteria	Escherichia	Escherichia coli	NCBI
Desulfitobacterium_dehalogenans_ATCC_51507_uid82553	Bacteria	Firmicutes	Clostridia	Clostridiales	Clostridia	Desulfitobacterium	Desulfitobacterium dehalogenans	NCBI
Halobacterium_NRC_1_uid57769	Archaea	Euryarchaeota	Halobacteria	Halobacteriales	Halobacteria	Halobacterium	Halobacterium salinarum	NCBI
Serratia_plymuthica_AS9_uid67313	Bacteria	Proteobacteria	Gammaproteobacteria	Enterobacteriales	Gammaproteobacteria	Serratia	Serratia sp. AS9	NCBI
Streptococcus_suis_ST3_uid66327	Bacteria	Firmicutes	Bacilli	Lactobacillales	Bacilli	Streptococcus	Streptococcus suis	NCBI
Myxococcus_xanthus_DK_1622_uid58003	Bacteria	Proteobacteria	Deltaproteobacteria	Myxococcales	Deltaproteobacteria	Myxococcus	Myxococcus xanthus	NCBI
Helicobacter_mustelae_12198_uid46647	Bacteria	Proteobacteria	Epsilonproteobacteria	Campylobacterales	Epsilonproteobacteria	Helicobacter	Helicobacter mustelae	NCBI
Burkholderia_cenocepacia_HI2424_uid58369	Bacteria	Proteobacteria	Betaproteobacteria	Burkholderiales	Betaproteobacteria	Burkholderia	Burkholderia cenocepacia	NCBI
Pseudomonas_entomophila_L48_uid58639	Bacteria	Proteobacteria	Gammaproteobacteria	Pseudomonadales	Gammaproteobacteria	Pseudomonas	Pseudomonas entomophila	NCBI
Pasteurella_multocida_Pm70_uid57627	Bacteria	Proteobacteria	Gammaproteobacteria	Pasteurellales	Gammaproteobacteria	Pasteurella	Pasteurella multocida	NCBI
Hyphomicrobium_MC1_uid68453	Bacteria	Proteobacteria	Alphaproteobacteria	Rhizobiales	Alphaproteobacteria	Hyphomicrobium	Hyphomicrobium sp. MC1	NCBI
Rickettsia_slovaca_13_B_uid82369	Bacteria	Proteobacteria	Alphaproteobacteria	Rickettsiales	Alphaproteobacteria	Rickettsia	Rickettsia slovaca	NCBI
Lactococcus_garvieae_ATCC_49156_uid73413	Bacteria	Firmicutes	Bacilli	Lactobacillales	Bacilli	Lactococcus	Lactococcus garvieae	NCBI
Burkholderia_pseudomallei_1026b_uid162511	Bacteria	Proteobacteria	Betaproteobacteria	Burkholderiales	Betaproteobacteria	Burkholderia	Burkholderia pseudomallei	NCBI
Leptothrix_cholodnii_SP_6_uid58971	Bacteria	Proteobacteria	Betaproteobacteria	Burkholderiales	Betaproteobacteria	Leptothrix	Leptothrix cholodnii	NCBI
Rickettsia_montanensis_OSU_85_930_uid158043	Bacteria	Proteobacteria	Alphaproteobacteria	Rickettsiales	Alphaproteobacteria	Rickettsia	Rickettsia montanensis	NCBI
Deinococcus_radiodurans_R1_uid57665	Bacteria	Deinococcus-Thermus	Deinococci	Deinococcales	Deinococci	Deinococcus	Deinococcus radiodurans	NCBI
Natrinema_J7_uid171337	Archaea	Euryarchaeota	Halobacteria	Halobacteriales	Halobacteria	Natrinema	Natrinema sp. J7	NCBI
Mycobacterium_KMS_uid58491	Bacteria	Actinobacteria	Actinobacteria (class)	Actinomycetales	Actinobacteria (class)	Mycobacterium	Mycobacterium sp. KMS	NCBI
Cellulophaga_lytica_DSM_7489_uid63401	Bacteria	Bacteroidetes	Flavobacteriia	Flavobacteriales	Flavobacteriia	Cellulophaga	Cellulophaga lytica	NCBI
Streptococcus_macedonicus_ACA_DC_198_uid81631	Bacteria	Firmicutes	Bacilli	Lactobacillales	Bacilli	Streptococcus	Streptococcus macedonicus	NCBI
Streptomyces_hygroscopicus_jinggangensis_5008_uid89409	Bacteria	Actinobacteria	Actinobacteria (class)	Actinomycetales	Actinobacteria (class)	Streptomyces	Streptomyces hygroscopicus	NCBI
Lysinibacillus_sphaericus_C3_41_uid58945	Bacteria	Firmicutes	Bacilli	Bacillales	Bacilli	Lysinibacillus	Lysinibacillus sphaericus	NCBI
Candidatus_Riesia_pediculicola_USDA_uid46841	Bacteria	Proteobacteria	Gammaproteobacteria	Enterobacteriales	Gammaproteobacteria	Candidatus Riesia	Candidatus Riesia pediculicola	NCBI
Streptococcus_pneumoniae_TIGR4_uid57857	Bacteria	Firmicutes	Bacilli	Lactobacillales	Bacilli	Streptococcus	Streptococcus pneumoniae	NCBI
Leptospira_borgpetersenii_serovar_Hardjo_bovis_L550_uid58507	Bacteria	Spirochaetes	Spirochaetia	Spirochaetales	Spirochaetia	Leptospira	Leptospira borgpetersenii	NCBI
Proteus_mirabilis_HI4320_uid61599	Bacteria	Proteobacteria	Gammaproteobacteria	Enterobacteriales	Gammaproteobacteria	Proteus	Proteus mirabilis	NCBI
Magnetospirillum_magneticum_AMB_1_uid58527	Bacteria	Proteobacteria	Alphaproteobacteria	Rhodospirillales	Alphaproteobacteria	Magnetospirillum	Magnetospirillum magneticum	NCBI
Tistrella_mobilis_KA081020_065_uid167486	Bacteria	Proteobacteria	Alphaproteobacteria	Rhodospirillales	Alphaproteobacteria	Tistrella	Tistrella mobilis	NCBI
Chlamydophila_psittaci_6BC_uid159845	Bacteria	Chlamydiae	Chlamydiia	Chlamydiales	Chlamydiia	Chlamydia	Chlamydia psittaci	NCBI
Magnetococcus_MC_1_uid57833	Bacteria	Proteobacteria	NULL	NULL	NULL	Magnetococcus	Magnetococcus sp. MC-1	NCBI
Bartonella_tribocorum_CIP_105476_uid59129	Bacteria	Proteobacteria	Alphaproteobacteria	Rhizobiales	Alphaproteobacteria	Bartonella	Bartonella tribocorum	NCBI
Helicobacter_pylori_XZ274_uid165869	Bacteria	Proteobacteria	Epsilonproteobacteria	Campylobacterales	Epsilonproteobacteria	Helicobacter	Helicobacter pylori	NCBI
Yersinia_pestis_Z176003_uid47317	Bacteria	Proteobacteria	Gammaproteobacteria	Enterobacteriales	Gammaproteobacteria	Yersinia	Yersinia pestis	NCBI
Synechococcus_WH_7803_uid61607	Bacteria	Cyanobacteria	NULL	Chroococcales	NULL	Synechococcus	Synechococcus sp. WH 7803	NCBI
Pyrobaculum_1860_uid82379	Archaea	Crenarchaeota	Thermoprotei	Thermoproteales	Thermoprotei	Pyrobaculum	Pyrobaculum sp. 1860	NCBI
Olsenella_uli_DSM_7084_uid51367	Bacteria	Actinobacteria	Actinobacteria (class)	Coriobacteriales	Actinobacteria (class)	Olsenella	Olsenella uli	NCBI
Thermosediminibacter_oceani_DSM_16646_uid51421	Bacteria	Firmicutes	Clostridia	Thermoanaerobacterales	Clostridia	Thermosediminibacter	Thermosediminibacter oceani	NCBI
Chlamydia_trachomatis_G_11074_uid161409	Bacteria	Chlamydiae	Chlamydiia	Chlamydiales	Chlamydiia	Chlamydia	Chlamydia trachomatis	NCBI
Cupriavidus_metallidurans_CH34_uid57815	Bacteria	Proteobacteria	Betaproteobacteria	Burkholderiales	Betaproteobacteria	Cupriavidus	Cupriavidus metallidurans	NCBI
Frankia_EAN1pec_uid58367	Bacteria	Actinobacteria	Actinobacteria (class)	Actinomycetales	Actinobacteria (class)	Frankia	Frankia sp. EAN1pec	NCBI
Treponema_pallidum_DAL_1_uid87065	Bacteria	Spirochaetes	Spirochaetia	Spirochaetales	Spirochaetia	Treponema	Treponema pallidum	NCBI
Mycoplasma_hyorhinis_GDL_1_uid87003	Bacteria	Tenericutes	Mollicutes	Mycoplasmatales	Mollicutes	Mycoplasma	Mycoplasma hyorhinis	NCBI
Mycoplasma_gallisepticum_F_uid162001	Bacteria	Tenericutes	Mollicutes	Mycoplasmatales	Mollicutes	Mycoplasma	Mycoplasma gallisepticum	NCBI
Staphylococcus_aureus_N315_uid57837	Bacteria	Firmicutes	Bacilli	Bacillales	Bacilli	Staphylococcus	Staphylococcus aureus	NCBI
Rickettsia_canadensis_CA410_uid88063	Bacteria	Proteobacteria	Alphaproteobacteria	Rickettsiales	Alphaproteobacteria	Rickettsia	Rickettsia canadensis	NCBI
Propionibacterium_propionicum_F0230a_uid170533	Bacteria	Actinobacteria	Actinobacteria (class)	Actinomycetales	Actinobacteria (class)	Propionibacterium	Propionibacterium propionicum	NCBI
Desulfovibrio_vulgaris_DP4_uid58679	Bacteria	Proteobacteria	Deltaproteobacteria	Desulfovibrionales	Deltaproteobacteria	Desulfovibrio	Desulfovibrio vulgaris	NCBI
Phaeobacter_gallaeciensis_DSM_17395_uid54717	Bacteria	Proteobacteria	Alphaproteobacteria	Rhodobacterales	Alphaproteobacteria	Phaeobacter	Phaeobacter gallaeciensis	NCBI
Bradyrhizobium_japonicum_USDA_110_uid57599	Bacteria	Proteobacteria	Alphaproteobacteria	Rhizobiales	Alphaproteobacteria	Bradyrhizobium	Bradyrhizobium japonicum	NCBI
Lactobacillus_fermentum_IFO_3956_uid58865	Bacteria	Firmicutes	Bacilli	Lactobacillales	Bacilli	Lactobacillus	Lactobacillus fermentum	NCBI
Neisseria_gonorrhoeae_FA_1090_uid57611	Bacteria	Proteobacteria	Betaproteobacteria	Neisseriales	Betaproteobacteria	Neisseria	Neisseria gonorrhoeae	NCBI
Erwinia_tasmaniensis_Et1_99_uid59029	Bacteria	Proteobacteria	Gammaproteobacteria	Enterobacteriales	Gammaproteobacteria	Erwinia	Erwinia tasmaniensis	NCBI
Streptococcus_thermophilus_LMD_9_uid58327	Bacteria	Firmicutes	Bacilli	Lactobacillales	Bacilli	Streptococcus	Streptococcus thermophilus	NCBI
Blattabacterium__Cryptocercus_punctulatus__Cpu_uid81083	Bacteria	Bacteroidetes	Flavobacteriia	Flavobacteriales	Flavobacteriia	Blattabacterium	Blattabacterium punctulatus	NCBI
Ehrlichia_chaffeensis_Arkansas_uid57933	Bacteria	Proteobacteria	Alphaproteobacteria	Rickettsiales	Alphaproteobacteria	Ehrlichia	Ehrlichia chaffeensis	NCBI
Salmonella_enterica_serovar_Schwarzengrund_CVM19633_uid58915	Bacteria	Proteobacteria	Gammaproteobacteria	Enterobacteriales	Gammaproteobacteria	Salmonella	Salmonella enterica	NCBI
Pyrobaculum_islandicum_DSM_4184_uid58635	Archaea	Crenarchaeota	Thermoprotei	Thermoproteales	Thermoprotei	Pyrobaculum	Pyrobaculum islandicum	NCBI
Candidatus_Hamiltonella_defensa_5AT__Acyrthosiphon_pisum__uid59289	Bacteria	Proteobacteria	Gammaproteobacteria	Enterobacteriales	Gammaproteobacteria	Candidatus Hamiltonella	Candidatus Hamiltonella defensa	NCBI
Terriglobus_saanensis_SP1PR4_uid53251	Bacteria	Acidobacteria	Acidobacteriia	Acidobacteriales	Acidobacteriia	Terriglobus	Terriglobus saanensis	NCBI
Petrotoga_mobilis_SJ95_uid58747	Bacteria	Thermotogae	Thermotogae (class)	Thermotogales	Thermotogae (class)	Petrotoga	Petrotoga mobilis	NCBI
Bacillus_megaterium_WSH_002_uid159841	Bacteria	Firmicutes	Bacilli	Bacillales	Bacilli	Bacillus	Bacillus megaterium	NCBI
Haemophilus_influenzae_F3047_uid62097	Bacteria	Proteobacteria	Gammaproteobacteria	Pasteurellales	Gammaproteobacteria	Haemophilus	Haemophilus influenzae	NCBI
Brachybacterium_faecium_DSM_4810_uid58649	Bacteria	Actinobacteria	Actinobacteria (class)	Actinomycetales	Actinobacteria (class)	Brachybacterium	Brachybacterium faecium	NCBI
Zunongwangia_profunda_SM_A87_uid48073	Bacteria	Bacteroidetes	Flavobacteriia	Flavobacteriales	Flavobacteriia	Zunongwangia	Zunongwangia profunda	NCBI
Wigglesworthia_glossinidia_endosymbiont_of_Glossina_morsitans__Yale_colony__uid88075	Bacteria	Proteobacteria	Gammaproteobacteria	Enterobacteriales	Gammaproteobacteria	Wigglesworthia	Wigglesworthia glossinidia	NCBI
Streptococcus_parauberis_KCTC_11537_uid67355	Bacteria	Firmicutes	Bacilli	Lactobacillales	Bacilli	Streptococcus	Streptococcus parauberis	NCBI
Borrelia_recurrentis_A1_uid58793	Bacteria	Spirochaetes	Spirochaetia	Spirochaetales	Spirochaetia	Borrelia	Borrelia recurrentis	NCBI
Bifidobacterium_longum_infantis_ATCC_15697_uid58677	Bacteria	Actinobacteria	Actinobacteria (class)	Bifidobacteriales	Actinobacteria (class)	Bifidobacterium	Bifidobacterium longum	NCBI
Stigmatella_aurantiaca_DW4_3_1_uid158509	Bacteria	Proteobacteria	Deltaproteobacteria	Myxococcales	Deltaproteobacteria	Stigmatella	Stigmatella aurantiaca	NCBI
Halorhodospira_halophila_SL1_uid58473	Bacteria	Proteobacteria	Gammaproteobacteria	Chromatiales	Gammaproteobacteria	Halorhodospira	Halorhodospira halophila	NCBI
Desulfovibrio_vulgaris__Miyazaki_F__uid59089	Bacteria	Proteobacteria	Deltaproteobacteria	Desulfovibrionales	Deltaproteobacteria	Desulfovibrio	Desulfovibrio vulgaris	NCBI
Enterococcus_faecalis_62_uid159663	Bacteria	Firmicutes	Bacilli	Lactobacillales	Bacilli	Enterococcus	Enterococcus faecalis	NCBI
halophilic_archaeon_DL31_uid72619	Archaea	NULL	NULL	NULL	NULL	NULL	halophilic archaeon DL31	NCBI
Streptococcus_equi_zooepidemicus_ATCC_35246_uid162155	Bacteria	Firmicutes	Bacilli	Lactobacillales	Bacilli	Streptococcus	Streptococcus equi	NCBI
Rickettsia_japonica_YH_uid73963	Bacteria	Proteobacteria	Alphaproteobacteria	Rickettsiales	Alphaproteobacteria	Rickettsia	Rickettsia japonica	NCBI
Pantoea_ananatis_LMG_20103_uid46807	Bacteria	Proteobacteria	Gammaproteobacteria	Enterobacteriales	Gammaproteobacteria	Pantoea	Pantoea ananatis	NCBI
Shewanella_baltica_OS195_uid58261	Bacteria	Proteobacteria	Gammaproteobacteria	Alteromonadales	Gammaproteobacteria	Shewanella	Shewanella baltica	NCBI
Clostridium_botulinum_A_Hall_uid58931	Bacteria	Firmicutes	Clostridia	Clostridiales	Clostridia	Clostridium	Clostridium botulinum	NCBI
Chlamydia_trachomatis_G_9768_uid161353	Bacteria	Chlamydiae	Chlamydiia	Chlamydiales	Chlamydiia	Chlamydia	Chlamydia trachomatis	NCBI
Corynebacterium_glutamicum_ATCC_13032_uid61611	Bacteria	Actinobacteria	Actinobacteria (class)	Actinomycetales	Actinobacteria (class)	Corynebacterium	Corynebacterium glutamicum	NCBI
Streptococcus_salivarius_JIM8777_uid162145	Bacteria	Firmicutes	Bacilli	Lactobacillales	Bacilli	Streptococcus	Streptococcus salivarius	NCBI
Chlamydia_trachomatis_F_SW4_uid167484	Bacteria	Chlamydiae	Chlamydiia	Chlamydiales	Chlamydiia	Chlamydia	Chlamydia trachomatis	NCBI
Acetobacter_pasteurianus_IFO_3283_03_uid158373	Bacteria	Proteobacteria	Alphaproteobacteria	Rhodospirillales	Alphaproteobacteria	Acetobacter	Acetobacter pasteurianus	NCBI
Helicobacter_pylori_Puno120_uid159611	Bacteria	Proteobacteria	Epsilonproteobacteria	Campylobacterales	Epsilonproteobacteria	Helicobacter	Helicobacter pylori	NCBI
Campylobacter_jejuni_M1_uid159535	Bacteria	Proteobacteria	Epsilonproteobacteria	Campylobacterales	Epsilonproteobacteria	Campylobacter	Campylobacter jejuni	NCBI
Dehalococcoides_CBDB1_uid58413	Bacteria	Chloroflexi	Dehalococcoidetes	NULL	Dehalococcoidetes	Dehalococcoides	Dehalococcoides sp. CBDB1	NCBI
Listeria_monocytogenes_FSL_R2_561_uid54441	Bacteria	Firmicutes	Bacilli	Bacillales	Bacilli	Listeria	Listeria monocytogenes	NCBI
Bordetella_avium_197N_uid61563	Bacteria	Proteobacteria	Betaproteobacteria	Burkholderiales	Betaproteobacteria	Bordetella	Bordetella avium	NCBI
Dehalococcoides_ethenogenes_195_uid57763	Bacteria	Chloroflexi	Dehalococcoidetes	NULL	Dehalococcoidetes	Dehalococcoides	Dehalococcoides ethenogenes	NCBI
Edwardsiella_ictaluri_93_146_uid59403	Bacteria	Proteobacteria	Gammaproteobacteria	Enterobacteriales	Gammaproteobacteria	Edwardsiella	Edwardsiella ictaluri	NCBI
Psychrobacter_PRwf_1_uid58459	Bacteria	Proteobacteria	Gammaproteobacteria	Pseudomonadales	Gammaproteobacteria	Psychrobacter	Psychrobacter sp. PRwf-1	NCBI
Mycobacterium_tuberculosis_UT205_uid162183	Bacteria	Actinobacteria	Actinobacteria (class)	Actinomycetales	Actinobacteria (class)	Mycobacterium	Mycobacterium tuberculosis	NCBI
Sulfolobus_islandicus_M_14_25_uid58849	Archaea	Crenarchaeota	Thermoprotei	Sulfolobales	Thermoprotei	Sulfolobus	Sulfolobus islandicus	NCBI
Belliella_baltica_DSM_15883_uid168182	Bacteria	Bacteroidetes	Cytophagia	Cytophagales	Cytophagia	Belliella	Belliella baltica	NCBI
Anaeromyxobacter_Fw109_5_uid58755	Bacteria	Proteobacteria	Deltaproteobacteria	Myxococcales	Deltaproteobacteria	Anaeromyxobacter	Anaeromyxobacter sp. Fw109-5	NCBI
Nanoarchaeum_equitans_Kin4_M_uid58009	Archaea	Nanoarchaeota	NULL	NULL	NULL	Nanoarchaeum	Nanoarchaeum equitans	NCBI
Methanosaeta_concilii_GP6_uid66207	Archaea	Euryarchaeota	Methanomicrobia	Methanosarcinales	Methanomicrobia	Methanosaeta	Methanosaeta concilii	NCBI
Oenococcus_oeni_PSU_1_uid59417	Bacteria	Firmicutes	Bacilli	Lactobacillales	Bacilli	Oenococcus	Oenococcus oeni	NCBI
Salmonella_enterica_serovar_Paratyphi_A_AKU_12601_uid59269	Bacteria	Proteobacteria	Gammaproteobacteria	Enterobacteriales	Gammaproteobacteria	Salmonella	Salmonella enterica	NCBI
Tolumonas_auensis_DSM_9187_uid59395	Bacteria	Proteobacteria	Gammaproteobacteria	Aeromonadales	Gammaproteobacteria	Tolumonas	Tolumonas auensis	NCBI
Lactobacillus_ruminis_ATCC_27782_uid73417	Bacteria	Firmicutes	Bacilli	Lactobacillales	Bacilli	Lactobacillus	Lactobacillus ruminis	NCBI
Candidatus_Midichloria_mitochondrii_IricVA_uid68687	Bacteria	Proteobacteria	Alphaproteobacteria	Rickettsiales	Alphaproteobacteria	Candidatus Midichloria	Candidatus Midichloria mitochondrii	NCBI
Alcanivorax_borkumensis_SK2_uid58169	Bacteria	Proteobacteria	Gammaproteobacteria	Oceanospirillales	Gammaproteobacteria	Alcanivorax	Alcanivorax borkumensis	NCBI
Anabaena_variabilis_ATCC_29413_uid58043	Bacteria	Cyanobacteria	NULL	Nostocales	NULL	Anabaena	Anabaena variabilis	NCBI
Pyrococcus_furiosus_DSM_3638_uid57873	Archaea	Euryarchaeota	Thermococci	Thermococcales	Thermococci	Pyrococcus	Pyrococcus furiosus	NCBI
Francisella_tularensis_WY96_3418_uid58811	Bacteria	Proteobacteria	Gammaproteobacteria	Thiotrichales	Gammaproteobacteria	Francisella	Francisella tularensis	NCBI
Yersinia_pestis_Nepal516_uid58609	Bacteria	Proteobacteria	Gammaproteobacteria	Enterobacteriales	Gammaproteobacteria	Yersinia	Yersinia pestis	NCBI
Klebsiella_oxytoca_E718_uid170256	Bacteria	Proteobacteria	Gammaproteobacteria	Enterobacteriales	Gammaproteobacteria	Klebsiella	Klebsiella oxytoca	NCBI
Salmonella_enterica_serovar_Typhimurium_798_uid158047	Bacteria	Proteobacteria	Gammaproteobacteria	Enterobacteriales	Gammaproteobacteria	Salmonella	Salmonella enterica	NCBI
Geobacter_FRC_32_uid58543	Bacteria	Proteobacteria	Deltaproteobacteria	Desulfuromonadales	Deltaproteobacteria	Geobacter	Geobacter sp. FRC-32	NCBI
Nitrosomonas_Is79A3_uid68745	Bacteria	Proteobacteria	Betaproteobacteria	Nitrosomonadales	Betaproteobacteria	Nitrosomonas	Nitrosomonas sp. Is79A3	NCBI
Actinoplanes_SE50_110_uid162333	Bacteria	Actinobacteria	Actinobacteria (class)	Actinomycetales	Actinobacteria (class)	Actinoplanes	Actinoplanes sp. SE50/110	NCBI
Paenibacillus_mucilaginosus_3016_uid89377	Bacteria	Firmicutes	Bacilli	Bacillales	Bacilli	Paenibacillus	Paenibacillus mucilaginosus	NCBI
Taylorella_equigenitalis_MCE9_uid62103	Bacteria	Proteobacteria	Betaproteobacteria	Burkholderiales	Betaproteobacteria	Taylorella	Taylorella equigenitalis	NCBI
Porphyromonas_gingivalis_TDC60_uid67407	Bacteria	Bacteroidetes	Bacteroidia	Bacteroidales	Bacteroidia	Porphyromonas	Porphyromonas gingivalis	NCBI
Deinococcus_gobiensis_I_0_uid162509	Bacteria	Deinococcus-Thermus	Deinococci	Deinococcales	Deinococci	Deinococcus	Deinococcus gobiensis	NCBI
Finegoldia_magna_ATCC_29328_uid58867	Bacteria	Firmicutes	Clostridia	Clostridiales	Clostridia	Finegoldia	Finegoldia magna	NCBI
Streptococcus_gallolyticus_ATCC_BAA_2069_uid63617	Bacteria	Firmicutes	Bacilli	Lactobacillales	Bacilli	Streptococcus	Streptococcus gallolyticus	NCBI
Marinomonas_MWYL1_uid58715	Bacteria	Proteobacteria	Gammaproteobacteria	Oceanospirillales	Gammaproteobacteria	Marinomonas	Marinomonas sp. MWYL1	NCBI
Desulfomonile_tiedjei_DSM_6799_uid168320	Bacteria	Proteobacteria	Deltaproteobacteria	Syntrophobacterales	Deltaproteobacteria	Desulfomonile	Desulfomonile tiedjei	NCBI
Pyrobaculum_calidifontis_JCM_11548_uid58787	Archaea	Crenarchaeota	Thermoprotei	Thermoproteales	Thermoprotei	Pyrobaculum	Pyrobaculum calidifontis	NCBI
Methanocaldococcus_fervens_AG86_uid59347	Archaea	Euryarchaeota	Methanococci	Methanococcales	Methanococci	Methanocaldococcus	Methanocaldococcus fervens	NCBI
Burkholderia_ambifaria_AMMD_uid58303	Bacteria	Proteobacteria	Betaproteobacteria	Burkholderiales	Betaproteobacteria	Burkholderia	Burkholderia ambifaria	NCBI
Moorella_thermoacetica_ATCC_39073_uid58051	Bacteria	Firmicutes	Clostridia	Thermoanaerobacterales	Clostridia	Moorella	Moorella thermoacetica	NCBI
Listeria_monocytogenes_07PF0776_uid162185	Bacteria	Firmicutes	Bacilli	Bacillales	Bacilli	Listeria	Listeria monocytogenes	NCBI
Vibrio_fischeri_MJ11_uid58907	Bacteria	Proteobacteria	Gammaproteobacteria	Vibrionales	Gammaproteobacteria	Aliivibrio	Aliivibrio fischeri	NCBI
Thermus_thermophilus_HB27_uid58033	Bacteria	Deinococcus-Thermus	Deinococci	Thermales	Deinococci	Thermus	Thermus thermophilus	NCBI
Aerococcus_urinae_ACS_120_V_Col10a_uid64757	Bacteria	Firmicutes	Bacilli	Lactobacillales	Bacilli	Aerococcus	Aerococcus urinae	NCBI
Ureaplasma_parvum_serovar_3_ATCC_27815_uid58887	Bacteria	Tenericutes	Mollicutes	Mycoplasmatales	Mollicutes	Ureaplasma	Ureaplasma parvum	NCBI
Streptococcus_pyogenes_MGAS315_uid57911	Bacteria	Firmicutes	Bacilli	Lactobacillales	Bacilli	Streptococcus	Streptococcus pyogenes	NCBI
Listeria_ivanovii_PAM_55_uid73473	Bacteria	Firmicutes	Bacilli	Bacillales	Bacilli	Listeria	Listeria ivanovii	NCBI
Clostridiales_genomosp__BVAB3_UPII9_5_uid46219	Bacteria	Firmicutes	Clostridia	Clostridiales	Clostridia	NULL	Clostridiales genomosp. BVAB3	NCBI
Mycobacterium_intracellulare_MOTT_02_uid89387	Bacteria	Actinobacteria	Actinobacteria (class)	Actinomycetales	Actinobacteria (class)	Mycobacterium	Mycobacterium intracellulare	NCBI
Sulfurihydrogenibium_YO3AOP1_uid58855	Bacteria	Aquificae	Aquificae (class)	Aquificales	Aquificae (class)	Sulfurihydrogenibium	Sulfurihydrogenibium sp. YO3AOP1	NCBI
Sulfobacillus_acidophilus_TPY_uid68841	Bacteria	Firmicutes	Clostridia	Clostridiales	Clostridia	Sulfobacillus	Sulfobacillus acidophilus	NCBI
Staphylococcus_aureus_MW2_uid57903	Bacteria	Firmicutes	Bacilli	Bacillales	Bacilli	Staphylococcus	Staphylococcus aureus	NCBI
Desulfomicrobium_baculatum_DSM_4028_uid59217	Bacteria	Proteobacteria	Deltaproteobacteria	Desulfovibrionales	Deltaproteobacteria	Desulfomicrobium	Desulfomicrobium baculatum	NCBI
Streptococcus_agalactiae_NEM316_uid61585	Bacteria	Firmicutes	Bacilli	Lactobacillales	Bacilli	Streptococcus	Streptococcus agalactiae	NCBI
Streptococcus_agalactiae_2603V_R_uid57943	Bacteria	Firmicutes	Bacilli	Lactobacillales	Bacilli	Streptococcus	Streptococcus agalactiae	NCBI
Thauera_MZ1T_uid58987	Bacteria	Proteobacteria	Betaproteobacteria	Rhodocyclales	Betaproteobacteria	Thauera	Thauera sp. MZ1T	NCBI
Campylobacter_concisus_13826_uid58667	Bacteria	Proteobacteria	Epsilonproteobacteria	Campylobacterales	Epsilonproteobacteria	Campylobacter	Campylobacter concisus	NCBI
Granulicella_mallensis_MP5ACTX8_uid49957	Bacteria	Acidobacteria	Acidobacteriia	Acidobacteriales	Acidobacteriia	Granulicella	Granulicella mallensis	NCBI
Bifidobacterium_longum_KACC_91563_uid158861	Bacteria	Actinobacteria	Actinobacteria (class)	Bifidobacteriales	Actinobacteria (class)	Bifidobacterium	Bifidobacterium longum	NCBI
Bacillus_cereus_AH187_uid58753	Bacteria	Firmicutes	Bacilli	Bacillales	Bacilli	Bacillus	Bacillus cereus	NCBI
Nitrosococcus_watsonii_C_113_uid50331	Bacteria	Proteobacteria	Gammaproteobacteria	Chromatiales	Gammaproteobacteria	Nitrosococcus	Nitrosococcus watsonii	NCBI
Clostridium_saccharolyticum_WM1_uid51419	Bacteria	Firmicutes	Clostridia	Clostridiales	Clostridia	Clostridium	Clostridium saccharolyticum	NCBI
Candidatus_Moranella_endobia_PCIT_uid68739	Bacteria	Proteobacteria	Gammaproteobacteria	Enterobacteriales	Gammaproteobacteria	Candidatus Moranella	Candidatus Moranella endobia	NCBI
Desulfovibrio_africanus_Walvis_Bay_uid66847	Bacteria	Proteobacteria	Deltaproteobacteria	Desulfovibrionales	Deltaproteobacteria	Desulfovibrio	Desulfovibrio africanus	NCBI
Syntrophobotulus_glycolicus_DSM_8271_uid63343	Bacteria	Firmicutes	Clostridia	Clostridiales	Clostridia	Syntrophobotulus	Syntrophobotulus glycolicus	NCBI
Corynebacterium_pseudotuberculosis_CIP_52_97_uid159667	Bacteria	Actinobacteria	Actinobacteria (class)	Actinomycetales	Actinobacteria (class)	Corynebacterium	Corynebacterium pseudotuberculosis	NCBI
Thermococcus_gammatolerans_EJ3_uid59389	Archaea	Euryarchaeota	Thermococci	Thermococcales	Thermococci	Thermococcus	Thermococcus gammatolerans	NCBI
Thermotoga_RQ2_uid58935	Bacteria	Thermotogae	Thermotogae (class)	Thermotogales	Thermotogae (class)	Thermotoga	Thermotoga sp. RQ2	NCBI
Prochlorococcus_marinus_pastoris_CCMP1986_uid57761	Bacteria	Cyanobacteria	NULL	Prochlorales	NULL	Prochlorococcus	Prochlorococcus marinus	NCBI
Geobacter_sulfurreducens_PCA_uid57743	Bacteria	Proteobacteria	Deltaproteobacteria	Desulfuromonadales	Deltaproteobacteria	Geobacter	Geobacter sulfurreducens	NCBI
Candidatus_Puniceispirillum_marinum_IMCC1322_uid47081	Bacteria	Proteobacteria	Alphaproteobacteria	NULL	Alphaproteobacteria	Candidatus Puniceispirillum	Candidatus Puniceispirillum marinum	NCBI
Stenotrophomonas_maltophilia_JV3_uid72473	Bacteria	Proteobacteria	Gammaproteobacteria	Xanthomonadales	Gammaproteobacteria	Stenotrophomonas	Stenotrophomonas maltophilia	NCBI
Alteromonas_SN2_uid67349	Bacteria	Proteobacteria	Gammaproteobacteria	Alteromonadales	Gammaproteobacteria	Alteromonas	Alteromonas sp. SN2	NCBI
Fervidobacterium_pennivorans_DSM_9078_uid78143	Bacteria	Thermotogae	Thermotogae (class)	Thermotogales	Thermotogae (class)	Fervidobacterium	Fervidobacterium pennivorans	NCBI
Geobacter_uraniireducens_Rf4_uid58475	Bacteria	Proteobacteria	Deltaproteobacteria	Desulfuromonadales	Deltaproteobacteria	Geobacter	Geobacter uraniireducens	NCBI
Legionella_pneumophila_Corby_uid58733	Bacteria	Proteobacteria	Gammaproteobacteria	Legionellales	Gammaproteobacteria	Legionella	Legionella pneumophila	NCBI
uncultured_Termite_group_1_bacterium_phylotype_Rs_D17_uid59059	Bacteria	Elusimicrobia	NULL	NULL	NULL	NULL	uncultured Termite group 1 bacterium	NCBI
Sphingobacterium_21_uid64755	Bacteria	Bacteroidetes	Sphingobacteriia	Sphingobacteriales	Sphingobacteriia	Sphingobacterium	Sphingobacterium sp. 21	NCBI
Clostridium_BNL1100_uid84307	Bacteria	Firmicutes	Clostridia	Clostridiales	Clostridia	Clostridium	Clostridium sp. BNL1100	NCBI
Methanosaeta_harundinacea_6Ac_uid81199	Archaea	Euryarchaeota	Methanomicrobia	Methanosarcinales	Methanomicrobia	Methanosaeta	Methanosaeta harundinacea	NCBI
Staphylococcus_haemolyticus_JCSC1435_uid62919	Bacteria	Firmicutes	Bacilli	Bacillales	Bacilli	Staphylococcus	Staphylococcus haemolyticus	NCBI
Bacillus_thuringiensis_serovar_finitimus_YBT_020_uid158875	Bacteria	Firmicutes	Bacilli	Bacillales	Bacilli	Bacillus	Bacillus thuringiensis	NCBI
Thermodesulfatator_indicus_DSM_15286_uid68285	Bacteria	Thermodesulfobacteria	Thermodesulfobacteria (class)	Thermodesulfobacteriales	Thermodesulfobacteria (class)	Thermodesulfatator	Thermodesulfatator indicus	NCBI
Mycobacterium_smegmatis_MC2_155_uid57701	Bacteria	Actinobacteria	Actinobacteria (class)	Actinomycetales	Actinobacteria (class)	Mycobacterium	Mycobacterium smegmatis	NCBI
Mycoplasma_crocodyli_MP145_uid47087	Bacteria	Tenericutes	Mollicutes	Mycoplasmatales	Mollicutes	Mycoplasma	Mycoplasma crocodyli	NCBI
Saccharomonospora_viridis_DSM_43017_uid59055	Bacteria	Actinobacteria	Actinobacteria (class)	Actinomycetales	Actinobacteria (class)	Saccharomonospora	Saccharomonospora viridis	NCBI
Brachyspira_hyodysenteriae_WA1_uid59291	Bacteria	Spirochaetes	Spirochaetia	Spirochaetales	Spirochaetia	Brachyspira	Brachyspira hyodysenteriae	NCBI
Shewanella_baltica_OS155_uid58259	Bacteria	Proteobacteria	Gammaproteobacteria	Alteromonadales	Gammaproteobacteria	Shewanella	Shewanella baltica	NCBI
Bacillus_thuringiensis_serovar_chinensis_CT_43_uid158151	Bacteria	Firmicutes	Bacilli	Bacillales	Bacilli	Bacillus	Bacillus thuringiensis	NCBI
Bacillus_subtilis_RO_NN_1_uid158879	Bacteria	Firmicutes	Bacilli	Bacillales	Bacilli	Bacillus	Bacillus subtilis	NCBI
Lactobacillus_sakei_23K_uid58281	Bacteria	Firmicutes	Bacilli	Lactobacillales	Bacilli	Lactobacillus	Lactobacillus sakei	NCBI
Candidatus_Arthromitus_SFB_mouse_Japan_uid71379	Bacteria	Firmicutes	Clostridia	Clostridiales	Clostridia	Candidatus Arthromitus	Candidatus Arthromitus sp. SFB-mouse	NCBI
Streptococcus_pyogenes_Alab49_uid162171	Bacteria	Firmicutes	Bacilli	Lactobacillales	Bacilli	Streptococcus	Streptococcus pyogenes	NCBI
Thiocystis_violascens_DSM_198_uid74025	Bacteria	Proteobacteria	Gammaproteobacteria	Chromatiales	Gammaproteobacteria	Thiocystis	Thiocystis violascens	NCBI
Burkholderia_mallei_ATCC_23344_uid57725	Bacteria	Proteobacteria	Betaproteobacteria	Burkholderiales	Betaproteobacteria	Burkholderia	Burkholderia mallei	NCBI
Pseudomonas_stutzeri_CCUG_29243_uid168379	Bacteria	Proteobacteria	Gammaproteobacteria	Pseudomonadales	Gammaproteobacteria	Pseudomonas	Pseudomonas stutzeri	NCBI
Nocardia_farcinica_IFM_10152_uid58203	Bacteria	Actinobacteria	Actinobacteria (class)	Actinomycetales	Actinobacteria (class)	Nocardia	Nocardia farcinica	NCBI
Bacillus_cereus_ATCC_14579_uid57975	Bacteria	Firmicutes	Bacilli	Bacillales	Bacilli	Bacillus	Bacillus cereus	NCBI
Pirellula_staleyi_DSM_6068_uid43209	Bacteria	Planctomycetes	Planctomycetia	Planctomycetales	Planctomycetia	Pirellula	Pirellula staleyi	NCBI
Yersinia_pestis_CO92_uid57621	Bacteria	Proteobacteria	Gammaproteobacteria	Enterobacteriales	Gammaproteobacteria	Yersinia	Yersinia pestis	NCBI
Shewanella_baltica_BA175_uid52601	Bacteria	Proteobacteria	Gammaproteobacteria	Alteromonadales	Gammaproteobacteria	Shewanella	Shewanella baltica	NCBI
Methanotorris_igneus_Kol_5_uid67321	Archaea	Euryarchaeota	Methanococci	Methanococcales	Methanococci	Methanotorris	Methanotorris igneus	NCBI
Bacillus_cytotoxicus_NVH_391_98_uid58317	Bacteria	Firmicutes	Bacilli	Bacillales	Bacilli	Bacillus	Bacillus cytotoxicus	NCBI
Aggregatibacter_actinomycetemcomitans_ANH9381_uid80743	Bacteria	Proteobacteria	Gammaproteobacteria	Pasteurellales	Gammaproteobacteria	Aggregatibacter	Aggregatibacter actinomycetemcomitans	NCBI
Marinomonas_mediterranea_MMB_1_uid64753	Bacteria	Proteobacteria	Gammaproteobacteria	Oceanospirillales	Gammaproteobacteria	Marinomonas	Marinomonas mediterranea	NCBI
Rickettsia_rickettsii_Hino_uid86657	Bacteria	Proteobacteria	Alphaproteobacteria	Rickettsiales	Alphaproteobacteria	Rickettsia	Rickettsia rickettsii	NCBI
Lactobacillus_acidophilus_30SC_uid63605	Bacteria	Firmicutes	Bacilli	Lactobacillales	Bacilli	Lactobacillus	Lactobacillus acidophilus	NCBI
Enterococcus_faecium_DO_uid55353	Bacteria	Firmicutes	Bacilli	Lactobacillales	Bacilli	Enterococcus	Enterococcus faecium	NCBI
Thermodesulfobacterium_OPB45_uid68283	Bacteria	Thermodesulfobacteria	Thermodesulfobacteria (class)	Thermodesulfobacteriales	Thermodesulfobacteria (class)	Thermodesulfobacterium	Thermodesulfobacterium sp. OPB45	NCBI
Chlorobium_phaeobacteroides_BS1_uid58131	Bacteria	Chlorobi	Chlorobia	Chlorobiales	Chlorobia	Chlorobium	Chlorobium phaeobacteroides	NCBI
Legionella_pneumophila_ATCC_43290_uid86885	Bacteria	Proteobacteria	Gammaproteobacteria	Legionellales	Gammaproteobacteria	Legionella	Legionella pneumophila	NCBI
Salmonella_enterica_serovar_Typhimurium_ST4_74_uid84393	Bacteria	Proteobacteria	Gammaproteobacteria	Enterobacteriales	Gammaproteobacteria	Salmonella	Salmonella enterica	NCBI
Methylobacterium_extorquens_DM4_uid61617	Bacteria	Proteobacteria	Alphaproteobacteria	Rhizobiales	Alphaproteobacteria	Methylobacterium	Methylobacterium extorquens	NCBI
Staphylococcus_aureus_MSHR1132_uid89393	Bacteria	Firmicutes	Bacilli	Bacillales	Bacilli	Staphylococcus	Staphylococcus aureus	NCBI
Mycobacterium_chubuense_NBB4_uid168322	Bacteria	Actinobacteria	Actinobacteria (class)	Actinomycetales	Actinobacteria (class)	Mycobacterium	Mycobacterium chubuense	NCBI
Arcobacter_butzleri_RM4018_uid58557	Bacteria	Proteobacteria	Epsilonproteobacteria	Campylobacterales	Epsilonproteobacteria	Arcobacter	Arcobacter butzleri	NCBI
Staphylococcus_lugdunensis_N920143_uid162143	Bacteria	Firmicutes	Bacilli	Bacillales	Bacilli	Staphylococcus	Staphylococcus lugdunensis	NCBI
Pseudomonas_mendocina_ymp_uid58723	Bacteria	Proteobacteria	Gammaproteobacteria	Pseudomonadales	Gammaproteobacteria	Pseudomonas	Pseudomonas mendocina	NCBI
Thermosipho_africanus_TCF52B_uid59095	Bacteria	Thermotogae	Thermotogae (class)	Thermotogales	Thermotogae (class)	Thermosipho	Thermosipho africanus	NCBI
Colwellia_psychrerythraea_34H_uid57855	Bacteria	Proteobacteria	Gammaproteobacteria	Alteromonadales	Gammaproteobacteria	Colwellia	Colwellia psychrerythraea	NCBI
Campylobacter_jejuni_RM1221_uid57899	Bacteria	Proteobacteria	Epsilonproteobacteria	Campylobacterales	Epsilonproteobacteria	Campylobacter	Campylobacter jejuni	NCBI
Truepera_radiovictrix_DSM_17093_uid49533	Bacteria	Deinococcus-Thermus	Deinococci	Deinococcales	Deinococci	Truepera	Truepera radiovictrix	NCBI
Streptomyces_violaceusniger_Tu_4113_uid52609	Bacteria	Actinobacteria	Actinobacteria (class)	Actinomycetales	Actinobacteria (class)	Streptomyces	Streptomyces violaceusniger	NCBI
Burkholderia_cenocepacia_J2315_uid57953	Bacteria	Proteobacteria	Betaproteobacteria	Burkholderiales	Betaproteobacteria	Burkholderia	Burkholderia cenocepacia	NCBI
Helicobacter_hepaticus_ATCC_51449_uid57737	Bacteria	Proteobacteria	Epsilonproteobacteria	Campylobacterales	Epsilonproteobacteria	Helicobacter	Helicobacter hepaticus	NCBI
Ehrlichia_ruminantium_Gardel_uid58245	Bacteria	Proteobacteria	Alphaproteobacteria	Rickettsiales	Alphaproteobacteria	Ehrlichia	Ehrlichia ruminantium	NCBI
Coxiella_burnetii_RSA_331_uid58637	Bacteria	Proteobacteria	Gammaproteobacteria	Legionellales	Gammaproteobacteria	Coxiella	Coxiella burnetii	NCBI
Pantoea_ananatis_AJ13355_uid162073	Bacteria	Proteobacteria	Gammaproteobacteria	Enterobacteriales	Gammaproteobacteria	Pantoea	Pantoea ananatis	NCBI
Sulfolobus_islandicus_REY15A_uid162071	Archaea	Crenarchaeota	Thermoprotei	Sulfolobales	Thermoprotei	Sulfolobus	Sulfolobus islandicus	NCBI
Clostridium_clariflavum_DSM_19732_uid82345	Bacteria	Firmicutes	Clostridia	Clostridiales	Clostridia	Clostridium	Clostridium clariflavum	NCBI
Streptomyces_coelicolor_A3_2__uid57801	Bacteria	Actinobacteria	Actinobacteria (class)	Actinomycetales	Actinobacteria (class)	Streptomyces	Streptomyces coelicolor	NCBI
Halothermothrix_orenii_H_168_uid58585	Bacteria	Firmicutes	Clostridia	Halanaerobiales	Clostridia	Halothermothrix	Halothermothrix orenii	NCBI
Campylobacter_jejuni_IA3902_uid159531	Bacteria	Proteobacteria	Epsilonproteobacteria	Campylobacterales	Epsilonproteobacteria	Campylobacter	Campylobacter jejuni	NCBI
Caldicellulosiruptor_lactoaceticus_6A_uid60575	Bacteria	Firmicutes	Clostridia	Thermoanaerobacterales	Clostridia	Caldicellulosiruptor	Caldicellulosiruptor lactoaceticus	NCBI
Burkholderia_phymatum_STM815_uid58699	Bacteria	Proteobacteria	Betaproteobacteria	Burkholderiales	Betaproteobacteria	Burkholderia	Burkholderia phymatum	NCBI
Kineococcus_radiotolerans_SRS30216_uid58067	Bacteria	Actinobacteria	Actinobacteria (class)	Actinomycetales	Actinobacteria (class)	Kineococcus	Kineococcus radiotolerans	NCBI
Staphylococcus_aureus_USA300_TCH1516_uid58925	Bacteria	Firmicutes	Bacilli	Bacillales	Bacilli	Staphylococcus	Staphylococcus aureus	NCBI
Corynebacterium_kroppenstedtii_DSM_44385_uid59411	Bacteria	Actinobacteria	Actinobacteria (class)	Actinomycetales	Actinobacteria (class)	Corynebacterium	Corynebacterium kroppenstedtii	NCBI
Escherichia_coli_K_12_substr__DH10B_uid58979	Bacteria	Proteobacteria	Gammaproteobacteria	Enterobacteriales	Gammaproteobacteria	Escherichia	Escherichia coli	NCBI
Streptococcus_pyogenes_MGAS9429_uid58569	Bacteria	Firmicutes	Bacilli	Lactobacillales	Bacilli	Streptococcus	Streptococcus pyogenes	NCBI
Campylobacter_curvus_525_92_uid58669	Bacteria	Proteobacteria	Epsilonproteobacteria	Campylobacterales	Epsilonproteobacteria	Campylobacter	Campylobacter curvus	NCBI
Nocardioides_JS614_uid58149	Bacteria	Actinobacteria	Actinobacteria (class)	Actinomycetales	Actinobacteria (class)	Nocardioides	Nocardioides sp. JS614	NCBI
Thermotoga_maritima_MSB8_uid57723	Bacteria	Thermotogae	Thermotogae (class)	Thermotogales	Thermotogae (class)	Thermotoga	Thermotoga maritima	NCBI
Desulfobacterium_autotrophicum_HRM2_uid59061	Bacteria	Proteobacteria	Deltaproteobacteria	Desulfobacterales	Deltaproteobacteria	Desulfobacterium	Desulfobacterium autotrophicum	NCBI
Streptomyces_avermitilis_MA_4680_uid57739	Bacteria	Actinobacteria	Actinobacteria (class)	Actinomycetales	Actinobacteria (class)	Streptomyces	Streptomyces avermitilis	NCBI
Pseudomonas_putida_GB_1_uid58735	Bacteria	Proteobacteria	Gammaproteobacteria	Pseudomonadales	Gammaproteobacteria	Pseudomonas	Pseudomonas putida	NCBI
Borrelia_afzelii_PKo_uid58653	Bacteria	Spirochaetes	Spirochaetia	Spirochaetales	Spirochaetia	Borrelia	Borrelia afzelii	NCBI
Frankia_symbiont_of_Datisca_glomerata_uid46257	Bacteria	Actinobacteria	Actinobacteria (class)	Actinomycetales	Actinobacteria (class)	Frankia	Frankia symbiont of Datisca glomerata	NCBI
Bacillus_amyloliquefaciens_TA208_uid158701	Bacteria	Firmicutes	Bacilli	Bacillales	Bacilli	Bacillus	Bacillus amyloliquefaciens	NCBI
Mycoplasma_fermentans_JER_uid53543	Bacteria	Tenericutes	Mollicutes	Mycoplasmatales	Mollicutes	Mycoplasma	Mycoplasma fermentans	NCBI
Klebsiella_pneumoniae_NTUH_K2044_uid59073	Bacteria	Proteobacteria	Gammaproteobacteria	Enterobacteriales	Gammaproteobacteria	Klebsiella	Klebsiella pneumoniae	NCBI
Stenotrophomonas_maltophilia_R551_3_uid58657	Bacteria	Proteobacteria	Gammaproteobacteria	Xanthomonadales	Gammaproteobacteria	Stenotrophomonas	Stenotrophomonas maltophilia	NCBI
Phaeobacter_gallaeciensis_2_10_uid54715	Bacteria	Proteobacteria	Alphaproteobacteria	Rhodobacterales	Alphaproteobacteria	Phaeobacter	Phaeobacter gallaeciensis	NCBI
Helicobacter_pylori_HUP_B14_uid162213	Bacteria	Proteobacteria	Epsilonproteobacteria	Campylobacterales	Epsilonproteobacteria	Helicobacter	Helicobacter pylori	NCBI
Shewanella_W3_18_1_uid58341	Bacteria	Proteobacteria	Gammaproteobacteria	Alteromonadales	Gammaproteobacteria	Shewanella	Shewanella sp. W3-18-1	NCBI
Mycobacterium_tuberculosis_H37Rv_uid170532	Bacteria	Actinobacteria	Actinobacteria (class)	Actinomycetales	Actinobacteria (class)	Mycobacterium	Mycobacterium tuberculosis	NCBI
Flavobacteriales_bacterium_HTCC2170_uid51877	Bacteria	Bacteroidetes	Flavobacteriia	Flavobacteriales	Flavobacteriia	Maribacter	Maribacter sp. HTCC2170	NCBI
Ignavibacterium_album_JCM_16511_uid162097	Bacteria	Ignavibacteria	Ignavibacteria (class)	Ignavibacteriales	Ignavibacteria (class)	Ignavibacterium	Ignavibacterium album	NCBI
Acidovorax_ebreus_TPSY_uid59233	Bacteria	Proteobacteria	Betaproteobacteria	Burkholderiales	Betaproteobacteria	Acidovorax	Acidovorax ebreus	NCBI
Escherichia_coli_APEC_O1_uid58623	Bacteria	Proteobacteria	Gammaproteobacteria	Enterobacteriales	Gammaproteobacteria	Escherichia	Escherichia coli	NCBI
Porphyromonas_asaccharolytica_DSM_20707_uid66603	Bacteria	Bacteroidetes	Bacteroidia	Bacteroidales	Bacteroidia	Porphyromonas	Porphyromonas asaccharolytica	NCBI
Escherichia_blattae_DSM_4481_uid165043	Bacteria	Proteobacteria	Gammaproteobacteria	Enterobacteriales	Gammaproteobacteria	Escherichia	Escherichia blattae	NCBI
Haemophilus_parasuis_SH0165_uid59273	Bacteria	Proteobacteria	Gammaproteobacteria	Pasteurellales	Gammaproteobacteria	Haemophilus	Haemophilus parasuis	NCBI
Buchnera_aphidicola_Tuc7__Acyrthosiphon_pisum__uid59283	Bacteria	Proteobacteria	Gammaproteobacteria	Enterobacteriales	Gammaproteobacteria	Buchnera	Buchnera aphidicola	NCBI
Escherichia_coli_O111_H__11128_uid41023	Bacteria	Proteobacteria	Gammaproteobacteria	Enterobacteriales	Gammaproteobacteria	Escherichia	Escherichia coli	NCBI
Clostridium_acetobutylicum_DSM_1731_uid68293	Bacteria	Firmicutes	Clostridia	Clostridiales	Clostridia	Clostridium	Clostridium acetobutylicum	NCBI
Porphyromonas_gingivalis_W83_uid57641	Bacteria	Bacteroidetes	Bacteroidia	Bacteroidales	Bacteroidia	Porphyromonas	Porphyromonas gingivalis	NCBI
Oscillibacter_valericigenes_uid73895	Bacteria	Firmicutes	Clostridia	Clostridiales	Clostridia	Oscillibacter	Oscillibacter valericigenes	NCBI
Salmonella_bongori_NCTC_12419_uid70155	Bacteria	Proteobacteria	Gammaproteobacteria	Enterobacteriales	Gammaproteobacteria	Salmonella	Salmonella bongori	NCBI
Edwardsiella_tarda_FL6_60_uid159657	Bacteria	Proteobacteria	Gammaproteobacteria	Enterobacteriales	Gammaproteobacteria	Edwardsiella	Edwardsiella tarda	NCBI
Meiothermus_silvanus_DSM_9946_uid49485	Bacteria	Deinococcus-Thermus	Deinococci	Thermales	Deinococci	Meiothermus	Meiothermus silvanus	NCBI
Enterococcus_faecalis_V583_uid57669	Bacteria	Firmicutes	Bacilli	Lactobacillales	Bacilli	Enterococcus	Enterococcus faecalis	NCBI
Eubacterium_eligens_ATCC_27750_uid59171	Bacteria	Firmicutes	Clostridia	Clostridiales	Clostridia	Eubacterium	Eubacterium eligens	NCBI
Butyrivibrio_proteoclasticus_B316_uid51489	Bacteria	Firmicutes	Clostridia	Clostridiales	Clostridia	Butyrivibrio	Clostridium proteoclasticum	NCBI
Enterobacter_cloacae_EcWSU1_uid80739	Bacteria	Proteobacteria	Gammaproteobacteria	Enterobacteriales	Gammaproteobacteria	Enterobacter	Enterobacter cloacae	NCBI
Shewanella_loihica_PV_4_uid58349	Bacteria	Proteobacteria	Gammaproteobacteria	Alteromonadales	Gammaproteobacteria	Shewanella	Shewanella loihica	NCBI
Chlamydophila_pneumoniae_TW_183_uid57997	Bacteria	Chlamydiae	Chlamydiia	Chlamydiales	Chlamydiia	Chlamydia	Chlamydia pneumoniae	NCBI
Vibrio_cholerae_MJ_1236_uid59387	Bacteria	Proteobacteria	Gammaproteobacteria	Vibrionales	Gammaproteobacteria	Vibrio	Vibrio cholerae	NCBI
Arthrobacter_aurescens_TC1_uid58109	Bacteria	Actinobacteria	Actinobacteria (class)	Actinomycetales	Actinobacteria (class)	Arthrobacter	Arthrobacter aurescens	NCBI
Dickeya_dadantii_Ech703_uid59363	Bacteria	Proteobacteria	Gammaproteobacteria	Enterobacteriales	Gammaproteobacteria	Dickeya	Dickeya dadantii	NCBI
Metallosphaera_sedula_DSM_5348_uid58717	Archaea	Crenarchaeota	Thermoprotei	Sulfolobales	Thermoprotei	Metallosphaera	Metallosphaera sedula	NCBI
Fluviicola_taffensis_DSM_16823_uid65271	Bacteria	Bacteroidetes	Flavobacteriia	Flavobacteriales	Flavobacteriia	Fluviicola	Fluviicola taffensis	NCBI
Xanthomonas_campestris_vesicatoria_85_10_uid58321	Bacteria	Proteobacteria	Gammaproteobacteria	Xanthomonadales	Gammaproteobacteria	Xanthomonas	Xanthomonas euvesicatoria	NCBI
Escherichia_coli_P12b_uid162061	Bacteria	Proteobacteria	Gammaproteobacteria	Enterobacteriales	Gammaproteobacteria	Escherichia	Escherichia coli	NCBI
Methylovorus_glucosetrophus_SIP3_4_uid59367	Bacteria	Proteobacteria	Betaproteobacteria	Methylophilales	Betaproteobacteria	Methylovorus	Methylovorus glucosotrophus	NCBI
Brevundimonas_subvibrioides_ATCC_15264_uid42117	Bacteria	Proteobacteria	Alphaproteobacteria	Caulobacterales	Alphaproteobacteria	Brevundimonas	Brevundimonas subvibrioides	NCBI
Salmonella_enterica_serovar_Paratyphi_B_SPB7_uid59097	Bacteria	Proteobacteria	Gammaproteobacteria	Enterobacteriales	Gammaproteobacteria	Salmonella	Salmonella enterica	NCBI
Corynebacterium_pseudotuberculosis_P54B96_uid157909	Bacteria	Actinobacteria	Actinobacteria	Actinomycetales	Actinobacteria	Corynebacterium	Corynebacterium pseudotuberculosis	NCBI
Prochlorococcus_marinus_NATL2A_uid58359	Bacteria	Cyanobacteria	NULL	Prochlorales	NULL	Prochlorococcus	Prochlorococcus marinus	NCBI
Thermobispora_bispora_DSM_43833_uid48999	Bacteria	Actinobacteria	Actinobacteria (class)	Actinomycetales	Actinobacteria (class)	Thermobispora	Thermobispora bispora	NCBI
Thermobifida_fusca_YX_uid57703	Bacteria	Actinobacteria	Actinobacteria (class)	Actinomycetales	Actinobacteria (class)	Thermobifida	Thermobifida fusca	NCBI
Bacillus_cereus_NC7401_uid82815	Bacteria	Firmicutes	Bacilli	Bacillales	Bacilli	Bacillus	Bacillus cereus	NCBI
Streptococcus_pseudopneumoniae_IS7493_uid71153	Bacteria	Firmicutes	Bacilli	Lactobacillales	Bacilli	Streptococcus	Streptococcus pseudopneumoniae	NCBI
Paenibacillus_polymyxa_E681_uid53477	Bacteria	Firmicutes	Bacilli	Bacillales	Bacilli	Paenibacillus	Paenibacillus polymyxa	NCBI
Flavobacterium_columnare_ATCC_49512_uid80731	Bacteria	Bacteroidetes	Flavobacteriia	Flavobacteriales	Flavobacteriia	Flavobacterium	Flavobacterium columnare	NCBI
Mycobacterium_intracellulare_ATCC_13950_uid167994	Bacteria	Actinobacteria	Actinobacteria (class)	Actinomycetales	Actinobacteria (class)	Mycobacterium	Mycobacterium intracellulare	NCBI
Helicobacter_pylori_Shi417_uid162205	Bacteria	Proteobacteria	Epsilonproteobacteria	Campylobacterales	Epsilonproteobacteria	Helicobacter	Helicobacter pylori	NCBI
Candidatus_Sulcia_muelleri_DMIN_uid47075	Bacteria	Bacteroidetes	Flavobacteriia	Flavobacteriales	Flavobacteriia	Candidatus Sulcia	Candidatus Sulcia muelleri	NCBI
Burkholderia_phytofirmans_PsJN_uid58729	Bacteria	Proteobacteria	Betaproteobacteria	Burkholderiales	Betaproteobacteria	Burkholderia	Burkholderia phytofirmans	NCBI
Salmonella_enterica_serovar_Choleraesuis_SC_B67_uid58017	Bacteria	Proteobacteria	Gammaproteobacteria	Enterobacteriales	Gammaproteobacteria	Salmonella	Salmonella enterica	NCBI
Leuconostoc_citreum_KM20_uid58481	Bacteria	Firmicutes	Bacilli	Lactobacillales	Bacilli	Leuconostoc	Leuconostoc citreum	NCBI
Clostridium_difficile_CF5_uid158359	Bacteria	Firmicutes	Clostridia	Clostridiales	Clostridia	NULL	[Clostridium] difficile	NCBI
Corynebacterium_diphtheriae_VA01_uid84305	Bacteria	Actinobacteria	Actinobacteria (class)	Actinomycetales	Actinobacteria (class)	Corynebacterium	Corynebacterium diphtheriae	NCBI
Anaplasma_marginale_Florida_uid58577	Bacteria	Proteobacteria	Alphaproteobacteria	Rickettsiales	Alphaproteobacteria	Anaplasma	Anaplasma marginale	NCBI
Fervidicoccus_fontis_Kam940_uid162201	Archaea	Crenarchaeota	Thermoprotei	Fervidicoccales	Thermoprotei	Fervidicoccus	Fervidicoccus fontis	NCBI
Xanthomonas_oryzae_KACC10331_uid58155	Bacteria	Proteobacteria	Gammaproteobacteria	Xanthomonadales	Gammaproteobacteria	Xanthomonas	Xanthomonas oryzae	NCBI
Escherichia_coli_DH1_uid162051	Bacteria	Proteobacteria	Gammaproteobacteria	Enterobacteriales	Gammaproteobacteria	Escherichia	Escherichia coli	NCBI
Agrobacterium_H13_3_uid63403	Bacteria	Proteobacteria	Alphaproteobacteria	Rhizobiales	Alphaproteobacteria	Agrobacterium	Agrobacterium sp. H13-3	NCBI
Weeksella_virosa_DSM_16922_uid63627	Bacteria	Bacteroidetes	Flavobacteriia	Flavobacteriales	Flavobacteriia	Weeksella	Weeksella virosa	NCBI
Streptococcus_suis_SS12_uid162123	Bacteria	Firmicutes	Bacilli	Lactobacillales	Bacilli	Streptococcus	Streptococcus suis	NCBI
Rhodococcus_opacus_B4_uid13791	Bacteria	Actinobacteria	Actinobacteria (class)	Actinomycetales	Actinobacteria (class)	Rhodococcus	Rhodococcus opacus	NCBI
Haloferax_volcanii_DS2_uid46845	Archaea	Euryarchaeota	Halobacteria	Halobacteriales	Halobacteria	Haloferax	Haloferax volcanii	NCBI
Aliivibrio_salmonicida_LFI1238_uid59251	Bacteria	Proteobacteria	Gammaproteobacteria	Vibrionales	Gammaproteobacteria	Aliivibrio	Aliivibrio salmonicida	NCBI
Neisseria_meningitidis_M01_240355_uid162075	Bacteria	Proteobacteria	Betaproteobacteria	Neisseriales	Betaproteobacteria	Neisseria	Neisseria meningitidis	NCBI
Methanohalophilus_mahii_DSM_5219_uid47313	Archaea	Euryarchaeota	Methanomicrobia	Methanosarcinales	Methanomicrobia	Methanohalophilus	Methanohalophilus mahii	NCBI
Staphylococcus_aureus_LGA251_uid159391	Bacteria	Firmicutes	Bacilli	Bacillales	Bacilli	Staphylococcus	Staphylococcus aureus	NCBI
Methanospirillum_hungatei_JF_1_uid58181	Archaea	Euryarchaeota	Methanomicrobia	Methanomicrobiales	Methanomicrobia	Methanospirillum	Methanospirillum hungatei	NCBI
Shigella_sonnei_53G_uid84383	Bacteria	Proteobacteria	Gammaproteobacteria	Enterobacteriales	Gammaproteobacteria	Shigella	Shigella sonnei	NCBI
Aggregatibacter_aphrophilus_NJ8700_uid59407	Bacteria	Proteobacteria	Gammaproteobacteria	Pasteurellales	Gammaproteobacteria	Aggregatibacter	Aggregatibacter aphrophilus	NCBI
Rhodopseudomonas_palustris_BisB18_uid58443	Bacteria	Proteobacteria	Alphaproteobacteria	Rhizobiales	Alphaproteobacteria	Rhodopseudomonas	Rhodopseudomonas palustris	NCBI
Pseudomonas_fluorescens_A506_uid165185	Bacteria	Proteobacteria	Gammaproteobacteria	Pseudomonadales	Gammaproteobacteria	Pseudomonas	Pseudomonas fluorescens	NCBI
Enterobacter_aerogenes_KCTC_2190_uid68103	Bacteria	Proteobacteria	Gammaproteobacteria	Enterobacteriales	Gammaproteobacteria	Enterobacter	Enterobacter aerogenes	NCBI
Lactococcus_lactis_cremoris_A76_uid160937	Bacteria	Firmicutes	Bacilli	Lactobacillales	Bacilli	Lactococcus	Lactococcus lactis	NCBI
Burkholderia_CCGE1002_uid42523	Bacteria	Proteobacteria	Betaproteobacteria	Burkholderiales	Betaproteobacteria	Burkholderia	Burkholderia sp. CCGE1002	NCBI
Geobacter_M21_uid59037	Bacteria	Proteobacteria	Deltaproteobacteria	Desulfuromonadales	Deltaproteobacteria	Geobacter	Geobacter sp. M21	NCBI
Rhodobacter_sphaeroides_ATCC_17029_uid58449	Bacteria	Proteobacteria	Alphaproteobacteria	Rhodobacterales	Alphaproteobacteria	Rhodobacter	Rhodobacter sphaeroides	NCBI
Pelobacter_propionicus_DSM_2379_uid58255	Bacteria	Proteobacteria	Deltaproteobacteria	Desulfuromonadales	Deltaproteobacteria	Pelobacter	Pelobacter propionicus	NCBI
Opitutus_terrae_PB90_1_uid58965	Bacteria	Verrucomicrobia	Opitutae	NULL	Opitutae	Opitutus	Opitutus terrae	NCBI
Methanosarcina_barkeri_Fusaro_uid57715	Archaea	Euryarchaeota	Methanomicrobia	Methanosarcinales	Methanomicrobia	Methanosarcina	Methanosarcina barkeri	NCBI
Salinispora_arenicola_CNS_205_uid58659	Bacteria	Actinobacteria	Actinobacteria (class)	Actinomycetales	Actinobacteria (class)	Salinispora	Salinispora arenicola	NCBI
Roseobacter_denitrificans_OCh_114_uid58597	Bacteria	Proteobacteria	Alphaproteobacteria	Rhodobacterales	Alphaproteobacteria	Roseobacter	Roseobacter denitrificans	NCBI
Bacillus_subtilis_spizizenii_TU_B_10_uid73967	Bacteria	Firmicutes	Bacilli	Bacillales	Bacilli	Bacillus	Bacillus subtilis	NCBI
Persephonella_marina_EX_H1_uid58119	Bacteria	Aquificae	Aquificae (class)	Aquificales	Aquificae (class)	Persephonella	Persephonella marina	NCBI
Klebsiella_pneumoniae_342_uid59145	Bacteria	Proteobacteria	Gammaproteobacteria	Enterobacteriales	Gammaproteobacteria	Klebsiella	Klebsiella pneumoniae	NCBI
Lactobacillus_rhamnosus_ATCC_8530_uid162169	Bacteria	Firmicutes	Bacilli	Lactobacillales	Bacilli	Lactobacillus	Lactobacillus rhamnosus	NCBI
Cenarchaeum_symbiosum_A_uid61411	Archaea	Thaumarchaeota	NULL	Cenarchaeales	NULL	Cenarchaeum	Cenarchaeum symbiosum	NCBI
Leptospira_biflexa_serovar_Patoc__Patoc_1__Ames__uid58511	Bacteria	Spirochaetes	Spirochaetia	Spirochaetales	Spirochaetia	Leptospira	Leptospira biflexa	NCBI
Pseudomonas_fluorescens_Pf0_1_uid57591	Bacteria	Proteobacteria	Gammaproteobacteria	Pseudomonadales	Gammaproteobacteria	Pseudomonas	Pseudomonas fluorescens	NCBI
Porphyromonas_gingivalis_ATCC_33277_uid58879	Bacteria	Bacteroidetes	Bacteroidia	Bacteroidales	Bacteroidia	Porphyromonas	Porphyromonas gingivalis	NCBI
Corynebacterium_pseudotuberculosis_316_uid89381	Bacteria	Actinobacteria	Actinobacteria (class)	Actinomycetales	Actinobacteria (class)	Corynebacterium	Corynebacterium pseudotuberculosis	NCBI
Nocardiopsis_dassonvillei_DSM_43111_uid49483	Bacteria	Actinobacteria	Actinobacteria (class)	Actinomycetales	Actinobacteria (class)	Nocardiopsis	Nocardiopsis dassonvillei	NCBI
Simkania_negevensis_Z_uid68451	Bacteria	Chlamydiae	Chlamydiia	Chlamydiales	Chlamydiia	Simkania	Simkania negevensis	NCBI
Desulfotomaculum_acetoxidans_DSM_771_uid59109	Bacteria	Firmicutes	Clostridia	Clostridiales	Clostridia	Desulfotomaculum	Desulfotomaculum acetoxidans	NCBI
Shewanella_woodyi_ATCC_51908_uid58721	Bacteria	Proteobacteria	Gammaproteobacteria	Alteromonadales	Gammaproteobacteria	Shewanella	Shewanella woodyi	NCBI
Salinispora_tropica_CNB_440_uid58565	Bacteria	Actinobacteria	Actinobacteria (class)	Actinomycetales	Actinobacteria (class)	Salinispora	Salinispora tropica	NCBI
Listeria_monocytogenes_HCC23_uid59203	Bacteria	Firmicutes	Bacilli	Bacillales	Bacilli	Listeria	Listeria monocytogenes	NCBI
Mesoplasma_florum_L1_uid58055	Bacteria	Tenericutes	Mollicutes	Entomoplasmatales	Mollicutes	Mesoplasma	Mesoplasma florum	NCBI
Clostridium_botulinum_A_ATCC_3502_uid61579	Bacteria	Firmicutes	Clostridia	Clostridiales	Clostridia	Clostridium	Clostridium botulinum	NCBI
Chlamydia_trachomatis_G_9301_uid161377	Bacteria	Chlamydiae	Chlamydiia	Chlamydiales	Chlamydiia	Chlamydia	Chlamydia trachomatis	NCBI
Thermovirga_lienii_DSM_17291_uid77129	Bacteria	Synergistetes	Synergistia	Synergistales	Synergistia	Thermovirga	Thermovirga lienii	NCBI
Oligotropha_carboxidovorans_OM4_uid162135	Bacteria	Proteobacteria	Alphaproteobacteria	Rhizobiales	Alphaproteobacteria	Oligotropha	Oligotropha carboxidovorans	NCBI
Nitrosococcus_halophilus_Nc4_uid46803	Bacteria	Proteobacteria	Gammaproteobacteria	Chromatiales	Gammaproteobacteria	Nitrosococcus	Nitrosococcus halophilus	NCBI
Gloeobacter_violaceus_PCC_7421_uid58011	Bacteria	Cyanobacteria	Gloeobacteria	Gloeobacterales	Gloeobacteria	Gloeobacter	Gloeobacter violaceus	NCBI
Halobacterium_salinarum_R1_uid61571	Archaea	Euryarchaeota	Halobacteria	Halobacteriales	Halobacteria	Halobacterium	Halobacterium salinarum	NCBI
Lactobacillus_gasseri_ATCC_33323_uid57687	Bacteria	Firmicutes	Bacilli	Lactobacillales	Bacilli	Lactobacillus	Lactobacillus gasseri	NCBI
Cellulophaga_algicola_DSM_14237_uid62159	Bacteria	Bacteroidetes	Flavobacteriia	Flavobacteriales	Flavobacteriia	Cellulophaga	Cellulophaga algicola	NCBI
Sinorhizobium_meliloti_SM11_uid159685	Bacteria	Proteobacteria	Alphaproteobacteria	Rhizobiales	Alphaproteobacteria	Sinorhizobium	Sinorhizobium meliloti	NCBI
Burkholderia_CCGE1001_uid42975	Bacteria	Proteobacteria	Betaproteobacteria	Burkholderiales	Betaproteobacteria	Burkholderia	Burkholderia sp. CCGE1001	NCBI
Burkholderia_pseudomallei_1106a_uid58515	Bacteria	Proteobacteria	Betaproteobacteria	Burkholderiales	Betaproteobacteria	Burkholderia	Burkholderia pseudomallei	NCBI
Streptococcus_suis_ST1_uid167482	Bacteria	Firmicutes	Bacilli	Lactobacillales	Bacilli	Streptococcus	Streptococcus suis	NCBI
Bacillus_JS_uid162189	Bacteria	Firmicutes	Bacilli	Bacillales	Bacilli	Bacillus	NULL	NCBI
Thermus_scotoductus_SA_01_uid62273	Bacteria	Deinococcus-Thermus	Deinococci	Thermales	Deinococci	Thermus	Thermus scotoductus	NCBI
cyanobacterium_UCYN_A_uid43697	Bacteria	Cyanobacteria	NULL	Chroococcales	NULL	NULL	cyanobacterium UCYN-A	NCBI
Burkholderia_pseudomallei_MSHR346_uid29855	Bacteria	Proteobacteria	Betaproteobacteria	Burkholderiales	Betaproteobacteria	Burkholderia	Burkholderia pseudomallei	NCBI
Neisseria_meningitidis_MC58_uid57817	Bacteria	Proteobacteria	Betaproteobacteria	Neisseriales	Betaproteobacteria	Neisseria	Neisseria meningitidis	NCBI
Meiothermus_ruber_DSM_1279_uid46661	Bacteria	Deinococcus-Thermus	Deinococci	Thermales	Deinococci	Meiothermus	Meiothermus ruber	NCBI
Acinetobacter_baumannii_SDF_uid61601	Bacteria	Proteobacteria	Gammaproteobacteria	Pseudomonadales	Gammaproteobacteria	Acinetobacter	Acinetobacter baumannii	NCBI
Anaplasma_phagocytophilum_HZ_uid57951	Bacteria	Proteobacteria	Alphaproteobacteria	Rickettsiales	Alphaproteobacteria	Anaplasma	Anaplasma phagocytophilum	NCBI
Clostridium_difficile_BI1_uid158363	Bacteria	Firmicutes	Clostridia	Clostridiales	Clostridia	NULL	[Clostridium] difficile	NCBI
Halogeometricum_borinquense_DSM_11551_uid54919	Archaea	Euryarchaeota	Halobacteria	Halobacteriales	Halobacteria	Halogeometricum	Halogeometricum borinquense	NCBI
Helicobacter_pylori_SJM180_uid53541	Bacteria	Proteobacteria	Epsilonproteobacteria	Campylobacterales	Epsilonproteobacteria	Helicobacter	Helicobacter pylori	NCBI
Bacillus_coagulans_2_6_uid68053	Bacteria	Firmicutes	Bacilli	Bacillales	Bacilli	Bacillus	Bacillus coagulans	NCBI
Chlamydophila_psittaci_01DC11_uid159527	Bacteria	Chlamydiae	Chlamydiia	Chlamydiales	Chlamydiia	Chlamydia	Chlamydia psittaci	NCBI
Mycobacterium_avium_paratuberculosis_K_10_uid57699	Bacteria	Actinobacteria	Actinobacteria (class)	Actinomycetales	Actinobacteria (class)	Mycobacterium	Mycobacterium avium	NCBI
Clostridium_thermocellum_DSM_1313_uid161989	Bacteria	Firmicutes	Clostridia	Clostridiales	Clostridia	Clostridium	Clostridium thermocellum	NCBI
Azotobacter_vinelandii_DJ_uid57597	Bacteria	Proteobacteria	Gammaproteobacteria	Pseudomonadales	Gammaproteobacteria	Azotobacter	Azotobacter vinelandii	NCBI
Streptococcus_parasanguinis_ATCC_15912_uid49313	Bacteria	Firmicutes	Bacilli	Lactobacillales	Bacilli	Streptococcus	Streptococcus parasanguinis	NCBI
Turneriella_parva_DSM_21527_uid168321	Bacteria	Spirochaetes	Spirochaetia	Spirochaetales	Spirochaetia	Turneriella	Turneriella parva	NCBI
Ehrlichia_ruminantium_Welgevonden_uid58243	Bacteria	Proteobacteria	Alphaproteobacteria	Rickettsiales	Alphaproteobacteria	Ehrlichia	Ehrlichia ruminantium	NCBI
Natrialba_magadii_ATCC_43099_uid46245	Archaea	Euryarchaeota	Halobacteria	Halobacteriales	Halobacteria	Natrialba	Natrialba magadii	NCBI
Aromatoleum_aromaticum_EbN1_uid58231	Bacteria	Proteobacteria	Betaproteobacteria	Rhodocyclales	Betaproteobacteria	Aromatoleum	Aromatoleum aromaticum	NCBI
Sulfolobus_islandicus_L_S_2_15_uid58871	Archaea	Crenarchaeota	Thermoprotei	Sulfolobales	Thermoprotei	Sulfolobus	Sulfolobus islandicus	NCBI
Segniliparus_rotundus_DSM_44985_uid49049	Bacteria	Actinobacteria	Actinobacteria (class)	Actinomycetales	Actinobacteria (class)	Segniliparus	Segniliparus rotundus	NCBI
Streptococcus_pyogenes_MGAS10394_uid58105	Bacteria	Firmicutes	Bacilli	Lactobacillales	Bacilli	Streptococcus	Streptococcus pyogenes	NCBI
Mycoplasma_pneumoniae_FH_uid162027	Bacteria	Tenericutes	Mollicutes	Mycoplasmatales	Mollicutes	Mycoplasma	Mycoplasma pneumoniae	NCBI
Mycobacterium_tuberculosis_H37Rv_uid57777	Bacteria	Actinobacteria	Actinobacteria (class)	Actinomycetales	Actinobacteria (class)	Mycobacterium	Mycobacterium tuberculosis	NCBI
Lawsonia_intracellularis_PHE_MN1_00_uid61575	Bacteria	Proteobacteria	Deltaproteobacteria	Desulfovibrionales	Deltaproteobacteria	Lawsonia	Lawsonia intracellularis	NCBI
Chlamydophila_pneumoniae_CWL029_uid57811	Bacteria	Chlamydiae	Chlamydiia	Chlamydiales	Chlamydiia	Chlamydia	Chlamydia pneumoniae	NCBI
Halobacillus_halophilus_DSM_2266_uid162033	Bacteria	Firmicutes	Bacilli	Bacillales	Bacilli	Halobacillus	Halobacillus halophilus	NCBI
Helicobacter_cinaedi_PAGU611_uid162219	Bacteria	Proteobacteria	Epsilonproteobacteria	Campylobacterales	Epsilonproteobacteria	Helicobacter	Helicobacter cinaedi	NCBI
Isosphaera_pallida_ATCC_43644_uid62207	Bacteria	Planctomycetes	Planctomycetia	Planctomycetales	Planctomycetia	Isosphaera	Isosphaera pallida	NCBI
Ralstonia_solanacearum_GMI1000_uid57593	Bacteria	Proteobacteria	Betaproteobacteria	Burkholderiales	Betaproteobacteria	Ralstonia	Ralstonia solanacearum	NCBI
Burkholderia_glumae_BGR1_uid59397	Bacteria	Proteobacteria	Betaproteobacteria	Burkholderiales	Betaproteobacteria	Burkholderia	Burkholderia glumae	NCBI
Methanococcus_maripaludis_C5_uid58741	Archaea	Euryarchaeota	Methanococci	Methanococcales	Methanococci	Methanococcus	Methanococcus maripaludis	NCBI
Corynebacterium_diphtheriae_INCA_402_uid83605	Bacteria	Actinobacteria	Actinobacteria (class)	Actinomycetales	Actinobacteria (class)	Corynebacterium	Corynebacterium diphtheriae	NCBI
Neisseria_meningitidis_WUE_2594_uid162093	Bacteria	Proteobacteria	Betaproteobacteria	Neisseriales	Betaproteobacteria	Neisseria	Neisseria meningitidis	NCBI
Mycobacterium_tuberculosis_KZN_4207_uid83619	Bacteria	Actinobacteria	Actinobacteria (class)	Actinomycetales	Actinobacteria (class)	Mycobacterium	Mycobacterium tuberculosis	NCBI
Leptospira_interrogans_serovar_Lai_IPAV_uid161957	Bacteria	Spirochaetes	Spirochaetia	Spirochaetales	Spirochaetia	Leptospira	Leptospira interrogans	NCBI
Rickettsia_rickettsii_Hlp_2_uid88067	Bacteria	Proteobacteria	Alphaproteobacteria	Rickettsiales	Alphaproteobacteria	Rickettsia	Rickettsia rickettsii	NCBI
Arcobacter_nitrofigilis_DSM_7299_uid49001	Bacteria	Proteobacteria	Epsilonproteobacteria	Campylobacterales	Epsilonproteobacteria	Arcobacter	Arcobacter nitrofigilis	NCBI
Kitasatospora_setae_KM_6054_uid77027	Bacteria	Actinobacteria	Actinobacteria (class)	Actinomycetales	Actinobacteria (class)	Kitasatospora	Kitasatospora setae	NCBI
Bifidobacterium_longum_infantis_ATCC_15697_uid159865	Bacteria	Actinobacteria	Actinobacteria (class)	Bifidobacteriales	Actinobacteria (class)	Bifidobacterium	Bifidobacterium longum	NCBI
Shewanella_oneidensis_MR_1_uid57949	Bacteria	Proteobacteria	Gammaproteobacteria	Alteromonadales	Gammaproteobacteria	Shewanella	Shewanella oneidensis	NCBI
Acinetobacter_baumannii_AB0057_uid59083	Bacteria	Proteobacteria	Gammaproteobacteria	Pseudomonadales	Gammaproteobacteria	Acinetobacter	Acinetobacter baumannii	NCBI
Bifidobacterium_animalis_lactis_BB_12_uid158871	Bacteria	Actinobacteria	Actinobacteria (class)	Bifidobacteriales	Actinobacteria (class)	Bifidobacterium	Bifidobacterium animalis	NCBI
Macrococcus_caseolyticus_JCSC5402_uid59003	Bacteria	Firmicutes	Bacilli	Bacillales	Bacilli	Macrococcus	Macrococcus caseolyticus	NCBI
Kyrpidia_tusciae_DSM_2912_uid48361	Bacteria	Firmicutes	Bacilli	Bacillales	Bacilli	Kyrpidia	Kyrpidia tusciae	NCBI
Methanothermococcus_okinawensis_IH1_uid51535	Archaea	Euryarchaeota	Methanococci	Methanococcales	Methanococci	Methanothermococcus	Methanothermococcus okinawensis	NCBI
Amycolatopsis_mediterranei_S699_uid158689	Bacteria	Actinobacteria	Actinobacteria (class)	Actinomycetales	Actinobacteria (class)	Amycolatopsis	Amycolatopsis mediterranei	NCBI
Citrobacter_koseri_ATCC_BAA_895_uid58143	Bacteria	Proteobacteria	Gammaproteobacteria	Enterobacteriales	Gammaproteobacteria	Citrobacter	Citrobacter koseri	NCBI
Brucella_melitensis_NI_uid158853	Bacteria	Proteobacteria	Alphaproteobacteria	Rhizobiales	Alphaproteobacteria	Brucella	Brucella melitensis	NCBI
Neisseria_meningitidis_alpha14_uid61649	Bacteria	Proteobacteria	Betaproteobacteria	Neisseriales	Betaproteobacteria	Neisseria	Neisseria meningitidis	NCBI
Streptococcus_pasteurianus_ATCC_43144_uid68019	Bacteria	Firmicutes	Bacilli	Lactobacillales	Bacilli	Streptococcus	Streptococcus pasteurianus	NCBI
Streptococcus_suis_A7_uid162111	Bacteria	Firmicutes	Bacilli	Lactobacillales	Bacilli	Streptococcus	Streptococcus suis	NCBI
Streptomyces_bingchenggensis_BCW_1_uid82931	Bacteria	Actinobacteria	Actinobacteria (class)	Actinomycetales	Actinobacteria (class)	Streptomyces	Streptomyces bingchenggensis	NCBI
Rickettsia_prowazekii_GvV257_uid158051	Bacteria	Proteobacteria	Alphaproteobacteria	Rickettsiales	Alphaproteobacteria	Rickettsia	Rickettsia prowazekii	NCBI
Pseudomonas_putida_BIRD_1_uid162055	Bacteria	Proteobacteria	Gammaproteobacteria	Pseudomonadales	Gammaproteobacteria	Pseudomonas	Pseudomonas putida	NCBI
Streptococcus_mutans_UA159_uid57947	Bacteria	Firmicutes	Bacilli	Lactobacillales	Bacilli	Streptococcus	Streptococcus mutans	NCBI
Metallosphaera_cuprina_Ar_4_uid66329	Archaea	Crenarchaeota	Thermoprotei	Sulfolobales	Thermoprotei	Metallosphaera	Metallosphaera cuprina	NCBI
Polaromonas_JS666_uid58207	Bacteria	Proteobacteria	Betaproteobacteria	Burkholderiales	Betaproteobacteria	Polaromonas	Polaromonas sp. JS666	NCBI
Paenibacillus_mucilaginosus_KNP414_uid68311	Bacteria	Firmicutes	Bacilli	Bacillales	Bacilli	Paenibacillus	Paenibacillus mucilaginosus	NCBI
Streptococcus_sanguinis_SK36_uid58381	Bacteria	Firmicutes	Bacilli	Lactobacillales	Bacilli	Streptococcus	Streptococcus sanguinis	NCBI
Sinorhizobium_meliloti_BL225C_uid52605	Bacteria	Proteobacteria	Alphaproteobacteria	Rhizobiales	Alphaproteobacteria	Sinorhizobium	Sinorhizobium meliloti	NCBI
Mycobacterium_tuberculosis_CDC1551_uid57775	Bacteria	Actinobacteria	Actinobacteria (class)	Actinomycetales	Actinobacteria (class)	Mycobacterium	Mycobacterium tuberculosis	NCBI
Candidatus_Liberibacter_asiaticus_psy62_uid59227	Bacteria	Proteobacteria	Alphaproteobacteria	Rhizobiales	Alphaproteobacteria	Candidatus Liberibacter	Candidatus Liberibacter asiaticus	NCBI
Thermobaculum_terrenum_ATCC_BAA_798_uid42011	Bacteria	NULL	NULL	NULL	NULL	Thermobaculum	Thermobaculum terrenum	NCBI
Candidatus_Amoebophilus_asiaticus_5a2_uid58963	Bacteria	Bacteroidetes	NULL	NULL	NULL	Candidatus Amoebophilus	Candidatus Amoebophilus asiaticus	NCBI
Staphylococcus_aureus_TW20_uid159241	Bacteria	Firmicutes	Bacilli	Bacillales	Bacilli	Staphylococcus	Staphylococcus aureus	NCBI
Runella_slithyformis_DSM_19594_uid68317	Bacteria	Bacteroidetes	Cytophagia	Cytophagales	Cytophagia	Runella	Runella slithyformis	NCBI
Acetobacter_pasteurianus_IFO_3283_32_uid158375	Bacteria	Proteobacteria	Alphaproteobacteria	Rhodospirillales	Alphaproteobacteria	Acetobacter	Acetobacter pasteurianus	NCBI
Pseudomonas_fluorescens_Pf_5_uid57937	Bacteria	Proteobacteria	Gammaproteobacteria	Pseudomonadales	Gammaproteobacteria	Pseudomonas	Pseudomonas fluorescens	NCBI
Streptococcus_pyogenes_MGAS10750_uid58575	Bacteria	Firmicutes	Bacilli	Lactobacillales	Bacilli	Streptococcus	Streptococcus pyogenes	NCBI
Treponema_pallidum_Nichols_uid57585	Bacteria	Spirochaetes	Spirochaetia	Spirochaetales	Spirochaetia	Treponema	Treponema pallidum	NCBI
Pseudomonas_stutzeri_ATCC_17588___LMG_11199_uid68749	Bacteria	Proteobacteria	Gammaproteobacteria	Pseudomonadales	Gammaproteobacteria	Pseudomonas	Pseudomonas stutzeri	NCBI
Desulfarculus_baarsii_DSM_2075_uid51371	Bacteria	Proteobacteria	Deltaproteobacteria	Desulfarculales	Deltaproteobacteria	Desulfarculus	Desulfarculus baarsii	NCBI
Clostridium_botulinum_F_230613_uid159513	Bacteria	Firmicutes	Clostridia	Clostridiales	Clostridia	Clostridium	Clostridium botulinum	NCBI
Microcystis_aeruginosa_NIES_843_uid59101	Bacteria	Cyanobacteria	NULL	Chroococcales	NULL	Microcystis	Microcystis aeruginosa	NCBI
Rhizobium_leguminosarum_bv__viciae_3841_uid57955	Bacteria	Proteobacteria	Alphaproteobacteria	Rhizobiales	Alphaproteobacteria	Rhizobium	Rhizobium leguminosarum	NCBI
Acidobacterium_capsulatum_ATCC_51196_uid59127	Bacteria	Acidobacteria	Acidobacteriia	Acidobacteriales	Acidobacteriia	Acidobacterium	Acidobacterium capsulatum	NCBI
Brucella_melitensis_biovar_Abortus_2308_uid62937	Bacteria	Proteobacteria	Alphaproteobacteria	Rhizobiales	Alphaproteobacteria	Brucella	Brucella abortus	NCBI
Methylovorus_MP688_uid60723	Bacteria	Proteobacteria	Betaproteobacteria	Methylophilales	Betaproteobacteria	Methylovorus	Methylovorus sp. MP688	NCBI
Haemophilus_influenzae_F3031_uid62123	Bacteria	Proteobacteria	Gammaproteobacteria	Pasteurellales	Gammaproteobacteria	Haemophilus	Haemophilus influenzae	NCBI
Trichodesmium_erythraeum_IMS101_uid57925	Bacteria	Cyanobacteria	NULL	Oscillatoriales	NULL	Trichodesmium	Trichodesmium erythraeum	NCBI
Paenibacillus_JDR_2_uid59021	Bacteria	Firmicutes	Bacilli	Bacillales	Bacilli	Paenibacillus	Paenibacillus sp. JDR-2	NCBI
Streptomyces_flavogriseus_ATCC_33331_uid40839	Bacteria	Actinobacteria	Actinobacteria (class)	Actinomycetales	Actinobacteria (class)	Streptomyces	Streptomyces flavogriseus	NCBI
Neisseria_meningitidis_G2136_uid162085	Bacteria	Proteobacteria	Betaproteobacteria	Neisseriales	Betaproteobacteria	Neisseria	Neisseria meningitidis	NCBI
Bacillus_anthracis_CDC_684_uid59303	Bacteria	Firmicutes	Bacilli	Bacillales	Bacilli	Bacillus	Bacillus anthracis	NCBI
Yersinia_enterocolitica_palearctica_105_5R_r__uid63663	Bacteria	Proteobacteria	Gammaproteobacteria	Enterobacteriales	Gammaproteobacteria	Yersinia	Yersinia enterocolitica	NCBI
Neorickettsia_sennetsu_Miyayama_uid57965	Bacteria	Proteobacteria	Alphaproteobacteria	Rickettsiales	Alphaproteobacteria	Neorickettsia	Neorickettsia sennetsu	NCBI
Brucella_melitensis_ATCC_23457_uid59241	Bacteria	Proteobacteria	Alphaproteobacteria	Rhizobiales	Alphaproteobacteria	Brucella	Brucella melitensis	NCBI
Campylobacter_lari_RM2100_uid58115	Bacteria	Proteobacteria	Epsilonproteobacteria	Campylobacterales	Epsilonproteobacteria	Campylobacter	Campylobacter lari	NCBI
Alicyclobacillus_acidocaldarius_Tc_4_1_uid158681	Bacteria	Firmicutes	Bacilli	Bacillales	Bacilli	Alicyclobacillus	Alicyclobacillus acidocaldarius	NCBI
Bacillus_pseudofirmus_OF4_uid45847	Bacteria	Firmicutes	Bacilli	Bacillales	Bacilli	Bacillus	Bacillus pseudofirmus	NCBI
Psychrobacter_arcticus_273_4_uid58021	Bacteria	Proteobacteria	Gammaproteobacteria	Pseudomonadales	Gammaproteobacteria	Psychrobacter	Psychrobacter arcticus	NCBI
Arcobacter_butzleri_ED_1_uid158699	Bacteria	Proteobacteria	Epsilonproteobacteria	Campylobacterales	Epsilonproteobacteria	Arcobacter	Arcobacter butzleri	NCBI
Leptospira_interrogans_serovar_Lai_56601_uid57881	Bacteria	Spirochaetes	Spirochaetia	Spirochaetales	Spirochaetia	Leptospira	Leptospira interrogans	NCBI
Neisseria_meningitidis_M04_240196_uid162081	Bacteria	Proteobacteria	Betaproteobacteria	Neisseriales	Betaproteobacteria	Neisseria	Neisseria meningitidis	NCBI
Erwinia_billingiae_Eb661_uid50547	Bacteria	Proteobacteria	Gammaproteobacteria	Enterobacteriales	Gammaproteobacteria	Erwinia	Erwinia billingiae	NCBI
Candidatus_Tremblaya_princeps_PCVAL_uid159519	Bacteria	Proteobacteria	Betaproteobacteria	NULL	Betaproteobacteria	Candidatus Tremblaya	Candidatus Tremblaya princeps	NCBI
Bacillus_megaterium_QM_B1551_uid15862	Bacteria	Firmicutes	Bacilli	Bacillales	Bacilli	Bacillus	Bacillus megaterium	NCBI
Lactobacillus_casei_LC2W_uid162121	Bacteria	Firmicutes	Bacilli	Lactobacillales	Bacilli	Lactobacillus	Lactobacillus casei	NCBI
Ralstonia_solanacearum_PSI07_uid50539	Bacteria	Proteobacteria	Betaproteobacteria	Burkholderiales	Betaproteobacteria	Ralstonia	Ralstonia solanacearum	NCBI
Gemmatimonas_aurantiaca_T_27_uid58813	Bacteria	Gemmatimonadetes	Gemmatimonadetes (class)	Gemmatimonadales	Gemmatimonadetes (class)	Gemmatimonas	Gemmatimonas aurantiaca	NCBI
Listeria_monocytogenes_10403S_uid54461	Bacteria	Firmicutes	Bacilli	Bacillales	Bacilli	Listeria	Listeria monocytogenes	NCBI
Verrucosispora_maris_AB_18_032_uid66297	Bacteria	Actinobacteria	Actinobacteria (class)	Actinomycetales	Actinobacteria (class)	Verrucosispora	Verrucosispora maris	NCBI
Synechocystis_PCC_6803_substr__PCC_P_uid157913	Bacteria	Cyanobacteria	NULL	Chroococcales	NULL	Synechocystis	Synechocystis sp. PCC 6803	NCBI
Sulfurimonas_autotrophica_DSM_16294_uid53043	Bacteria	Proteobacteria	Epsilonproteobacteria	Campylobacterales	Epsilonproteobacteria	Sulfurimonas	Sulfurimonas autotrophica	NCBI
Aeropyrum_pernix_K1_uid57757	Archaea	Crenarchaeota	Thermoprotei	Desulfurococcales	Thermoprotei	Aeropyrum	Aeropyrum pernix	NCBI
Moraxella_catarrhalis_RH4_uid48809	Bacteria	Proteobacteria	Gammaproteobacteria	Pseudomonadales	Gammaproteobacteria	Moraxella	Moraxella catarrhalis	NCBI
Prochlorococcus_marinus_NATL1A_uid58423	Bacteria	Cyanobacteria	NULL	Prochlorales	NULL	Prochlorococcus	Prochlorococcus marinus	NCBI
Shewanella_ANA_3_uid58347	Bacteria	Proteobacteria	Gammaproteobacteria	Alteromonadales	Gammaproteobacteria	Shewanella	Shewanella sp. ANA-3	NCBI
Mycoplasma_leachii_PG50_uid60849	Bacteria	Tenericutes	Mollicutes	Mycoplasmatales	Mollicutes	Mycoplasma	Mycoplasma leachii	NCBI
Krokinobacter_4H_3_7_5_uid66593	Bacteria	Bacteroidetes	Flavobacteriia	Flavobacteriales	Flavobacteriia	Krokinobacter	Krokinobacter sp. 4H-3-7-5	NCBI
Bacillus_cereus_E33L_uid58103	Bacteria	Firmicutes	Bacilli	Bacillales	Bacilli	Bacillus	Bacillus cereus	NCBI
Sulfurimonas_denitrificans_DSM_1251_uid58185	Bacteria	Proteobacteria	Epsilonproteobacteria	Campylobacterales	Epsilonproteobacteria	Sulfurimonas	Sulfurimonas denitrificans	NCBI
_Nostoc_azollae__0708_uid49725	Bacteria	Cyanobacteria	NULL	Nostocales	NULL	Trichormus	Trichormus azollae	NCBI
Streptococcus_mitis_B6_uid46097	Bacteria	Firmicutes	Bacilli	Lactobacillales	Bacilli	Streptococcus	Streptococcus mitis	NCBI
Ferroglobus_placidus_DSM_10642_uid40863	Archaea	Euryarchaeota	Archaeoglobi	Archaeoglobales	Archaeoglobi	Ferroglobus	Ferroglobus placidus	NCBI
Lactobacillus_reuteri_DSM_20016_uid58471	Bacteria	Firmicutes	Bacilli	Lactobacillales	Bacilli	Lactobacillus	Lactobacillus reuteri	NCBI
Haemophilus_somnus_2336_uid57979	Bacteria	Proteobacteria	Gammaproteobacteria	Pasteurellales	Gammaproteobacteria	Histophilus	Histophilus somni	NCBI
Thermococcus_sibiricus_MM_739_uid59399	Archaea	Euryarchaeota	Thermococci	Thermococcales	Thermococci	Thermococcus	Thermococcus sibiricus	NCBI
Sanguibacter_keddieii_DSM_10542_uid40845	Bacteria	Actinobacteria	Actinobacteria (class)	Actinomycetales	Actinobacteria (class)	Sanguibacter	Sanguibacter keddieii	NCBI
Bacillus_anthracis_Ames_uid57909	Bacteria	Firmicutes	Bacilli	Bacillales	Bacilli	Bacillus	Bacillus anthracis	NCBI
Escherichia_coli_SE15_uid161939	Bacteria	Proteobacteria	Gammaproteobacteria	Enterobacteriales	Gammaproteobacteria	Escherichia	Escherichia coli	NCBI
[truncated: 2,397 more rows]

## Sheet: Table S5
Patient number	Day 1	Day 2	Day 3	Day 4	Day 5	Day 6	Day 7	Day 8	Day 9	Day 10	Day 11	Day 12	Day 13	Day 14	Day 15	Day 16	Day 17	One month late
1	1.91729	1.22019	1.39732	2.06897			2.81325	1.48662						1.61265				2.07636
2	2.49793	3.01413	3.38578	2.97177			2.6348	3.27534		2.38891	1.96369
3	1.56266		1.59303		1.30276				3.21151			1.16061
4	2.6308				3.5016	3.20272	2.61257	3.22722	3.26356	2.30547	2.59721
5	3.47249		0.45866	2.66463					1.38397		2.40627	2.14613	1.59639		2.50993	2.21043	2.14084
6	2.00634	3.59909		2.76626		2.82516
7	2.40072		3.41008	2.65543	2.86614	2.02868
8	3.13655	0.513402				3.08857
9	2.47121			1.07473	1.74268		0.844511	1.5526				2.80133	2.49337					2.76243
10	3.58489	0.836687																1.52558
11	3.01501			0.546365														1.41027
12	2.86475		2.50522
13	2.93185						3.10761
15	3.60203				0.050886
16	2.38555								0.713083	0.232772		0.306381
17	2.22272
18	2.31856
19	1.18626
20	2.32982			3.24083	0.911622	0.753763		2.95827
21	2.92775
22	3.13445
23	1.61207
24	1.03358
25	1.87992
26	2.65932	2.3259	2.89201			1.52492	1.53709

## Sheet: Table S6
mgs	similarity	level	tax	average alignment	average identity	p	q
H_7	0.988372	strain	Roseburia inulinivorans DSM 16841	0.997304	0.999531	0.00273683	0.00405456
H_13	0.984375	strain	butyrate producing bacterium SS3/4	0.997239	0.999988	0.119323	0.127846
H_16	0.952381	strain	Eubacterium ventriosum ATCC 27560	0.994725	0.999335	2.08023e-05	6.09723e-05
H_39	0.951219	strain	Coprococcus comes ATCC 27758	0.998709	0.999967	6.64131e-06	2.58879e-05
H_46	1	strain	Ruminococcus bromii L2 63	0.998825	0.999988	2.75321e-06	1.67078e-05
H_117	0.904762	strain	Dorea longicatena DSM 13814	0.993727	0.999197	2.73745e-05	7.63939e-05
H_24	0.962264	species	Roseburia intestinalis	0.992868	0.999905	2.44037e-06	1.67078e-05
H_43	0.947368	species	Ruminococcus sp. 5 1 39BFAA	0.992444	0.999887	0.426495	0.437431
H_87	1	species	Roseburia intestinalis	0.996885	0.999948	4.25088e-06	1.96195e-05
H_99	1	species	Dorea formicigenerans	0.994805	0.999819	2.35191e-08	9.40765e-07
H_78	1	genus	Roseburia	0.995239	0.999931	3.95016e-08	1.18505e-06
H_59	1	order	Clostridiales	0.99992	0.999801	0.000748008	0.00146383
P_1	0.977612	strain	Clostridium 7 2 43FAA	0.999187	0.999982	0.00105261	0.00120298
P_4	1	genus	Enterococcus	0.998925	0.999855	5.86373e-09	2.56304e-08
P_12	0.933333	genus	Enterobacter	0.996097	0.996895	0.00105261	0.00120298
P_15	0.857143	species	Clostridium butyricum	0.996063	0.999701	0.00105261	0.00120298
